# Supplementary material for: The evolution of health services research in Austria: a bibliometric exploration of trends, themes, and collaborations
Source: Front Health Serv. 2025 Mar 13;5:1501035. doi: 10.3389/frhs.2025.1501035 (PMC11966452; doi:10.3389/frhs.2025.1501035)
Supplement: Supplementary file 1 [file Table1.xlsx]

## Sheet: Sheet1
Top Authors	Title	Author Affiliations by Country	Authors' Affiliated Institutions	Publication Year	Types of Publications	Journals	Impact Factor for Journal Metrics	CiteScore for Journal Metrics	SNIP for Journal Metrics	SJR for Journal Metrics	Geographical Scope of Research (Highlight countries involved, with emphasis on Austria),	Geographic Distribution of Research (Describe the distribution of research activities and authors across different regions or cities within Austria,)	Research Focus/Themes (Identify the primary research themes addressed in the article (e,g,, primary care, public health)	Keywords (List the provided keywords,)	CrossRef Citation Metrics	Web of Science Citation Metrics	Google Academic Citation Metrics	Altmetrics Score	Funding Sources	Conflicts of Interest	Collaborative Networks	Methodological Approaches (Include study design and any outstanding methodological approaches)	Study Design	Sample Size	Study Population	Interventions (if applicable)	Primary Outcomes	Secondary Outcomes	Future Directions
Adlbrecht, C,, Neuhold, S,, Huelsmann, M,, Strunk, G,, Ehmsen, U,, Scholten, C,, Maurer, G,, Pacher, R,	NT-proBNP as a means of triage for the risk of hospitalisation in primary care	Austria	Department of Internal Medicine II, Division of Cardiology, Medical University of Vienna, Vienna, Austria, Complexity-Research, Research Institute for Complex Systems, Vienna, Austria, Physician in Private Practice, Vienna, Austria,	2012	Original research	European Journal of Preventive Cardiology	3.903	3.957	1.43	1.582	The research is focused on Austria, with all co-authors being from institutions within Austria,	The study involves primary care patients across Vienna, Austria,	The primary theme is the use of NT-proBNP as a risk marker in primary care patients with conditions such as hypertension, diabetes, suspected heart failure, history of coronary artery disease, or myocardial infarction,	NT-proBNP, hospitalisation, primary care, risk, heart failure, hypertension, diabetes, coronary artery disease, myocardial infarction,	0	9	24	1	Supported by Roche Diagnostics	No conflicts of interest declared	Collaboration between Medical University of Vienna and private practice physicians in Vienna,	Prospective observational study	Prospective observational study	1203 primary care patients	Primary care patients with hypertension, diabetes, suspected heart failure, or history of CAD/MI	Not applicable	The primary outcome was the time to first all-cause hospitalisation within 12 months,	Hospitalisation due to cardiac reasons, heart failure-related hospitalisation, and all-cause mortality,	The study underscores the importance of NT-proBNP in primary care settings, potentially influencing future research on non-cardiac predictive markers and suggests further research to explore its predictive value in different patient populations,
Ådnanes, M,, Melby, L,, Cresswell-Smith, J,, Westerlund, H,, Rabbi, L,, Dernovšek, M, Z,, Šprah, L,, Sfetcu, R,, Straßmayr, C,, & Donisi, V,	Mental health service users’ experiences of psychiatric re-hospitalisation - an explorative focus group study in six European countries	Austria, Norway, Finland, Italy, Slovenia, Romania	SINTEF Technology and Society, Norway, National Institute for Health and Welfare (THL), Finland, KBT Foundation, Norway, University of Verona, Italy, Institute Karakter, Slovenia, Research Centre of the Slovenian Academy of Sciences and Arts, Slovenia, National School of Public Health, Management and Professional Development, Romania, IMEHPS,research, Austria	2018	Original research	BMC Health Services Research	2.06	3.5	1.221	0.926	The research was conducted in Austria, Romania, Slovenia, Finland, Italy, and Norway, with Austria providing significant contributions,	Focus groups were conducted in the capital cities of Romania and Austria, In Finland and Slovenia, participants came from across the country, while in Norway and Italy, they were held in specific cities,	Psychiatric re-hospitalisation, Service user experiences, Mental health care systems, Recovery-oriented approaches	Frequently used keywords include psychiatric re-hospitalisation, mental health services, recovery, focus groups, and service user experiences,	12	15	26	1	European Union’s Seventh Framework Programme for Health under grants agreement no 603264	The authors declared no competing interests,	The study involved collaboration between institutions across six European countries, enhancing the robustness and validity of the findings,	Qualitative research using semi-structured focus groups,	Explorative focus group study	55 service users participated in the study,	Adults aged 26 to 65, various psychiatric diagnoses, more females than males	Not applicable	Less traumatising than first hospitalisation, necessary and a relief, occurring by default without progress, part of the recovery process	The outcomes measured include service user experiences of psychiatric re-hospitalisation, identifying themes of less trauma in re-hospitalisation, necessity and relief, default without progress, and part of the recovery process,	Need for more therapeutic actions during hospital stays, Improved integration with other services
Alexandrowicz, R, W,, Bacher, J,, & Wancata, J,	Sampling and weighting of the Austrian Psychiatric	Austria	Rainer W, Alexandrowicz: Institut für Psychologie, Abteilung für Angewandte Psychologie und Methodenforschung, Alpen-Adria-Universität Klagenfurt, Johann Bacher: Institut für Soziologie, Abteilung für Empirische Sozialforschung, Johannes Kepler Universität Linz, Johannes Wancata: Universitätsklinik für Psychiatrie und Psychotherapie, Klinische Abteilung für Sozialpsychiatrie, Medizinische Univers…	2019	Original research	Neuropsychiatrie (Neuropsychiatr)	0.44	NA	0.65	0.695	The research focuses on Austria, with data collection from various regions and districts across the country,	The research activities and authors are distributed across different regions in Austria, involving multiple provinces such as Vienna, Burgenland, Kärnten, Niederösterreich, Oberösterreich, Salzburg, Steiermark, Tirol, and Vorarlberg,	The primary research theme is the prevalence of psychiatric disorders in Austria, including health service utilization and the need for psychiatric treatment,	prevalence, psychiatric disorders, mental health services, epidemiology, stratified sampling, cluster sampling, Austria,	1	1	2	1	The study was funded by the University of Klagenfurt,	The authors declared no conflicts of interest,	The study involves collaboration between experts in psychology, sociology, and psychiatry, from leading Austrian universities and medical institutions,	The study employs a stratified cluster sampling method to collect data on the prevalence of psychiatric disorders,	Cross-sectional survey design,	The study targeted a total of 18,000 respondents to ensure a final sample size of approximately 1,000 respondents,	The study population included the general population of Austria aged 18-65 years, stratified by sex and region,	Not applicable	The primary outcomes measured were the prevalence of psychiatric disorders and the utilization of mental health services in Austria,	Secondary outcomes included the need for psychiatric treatment and the validity of psychiatric screening tools,	Future directions include addressing emerging trends in mental health, assessing the impact on policy, and identifying research gaps, particularly in understanding mental health needs and service provision in Austria,
Mühlberger, V,, Kobel, C,, Kaltenbach, L,, Pachinger, O,	Austrian National CathLab Registry (ANCALAR): cardiac catheterization, coronary angiography (CA), and percutaneous coronary intervention (PCI) in Austria during the year 2011 (Registry Data with Audit including 2012)	Austria	Medical University of Innsbruck, Department of Internal Medicine III (Cardiology), Medical University of Innsbruck, Department of Medical Statistics, Informatics and Health Economics	2013	Original research	Wiener klinische Wochenschrift	0.829	1.9	0.454	0.204	The research is focused on Austria, with a specific emphasis on data from Austrian cardiac catheterization centers, The study does involve some comparison with Switzerland and Germany,	Research activities and data collection were conducted across various cardiac catheter centers in Austria, including cities like Innsbruck, Vienna, Linz, and Graz,	Primary research themes include cardiac catheterization, coronary angiography, percutaneous coronary intervention (PCI), and transarterial aortic valve implantation (TAVI),	Austrian National CathLab Registry (ANCALAR), PCI, CA, Diagnostic coronary angiography, Percutaneous coronary intervention, Heart catheterization, Cardiology, Statistics, Austria	4	9	1	1	The research was described as an independent, purely academic activity, implying no external funding sources were declared,	The authors declared no conflicts of interest,	The study involved collaboration among various cardiac catheterization centers across Austria, The data were collected and summarized at the end of each year with personal contact maintained through audits,	The study involved a nationwide survey, data collection from participating centers, and on-site audits, Data were collected annually, ensuring consistency and comparability,	The study design was a comprehensive national registry with annual data collection and audits,	The exact number of participants or units was not specified, but the study covered all Austrian cardiac catheterization centers,	The study population includes patients undergoing cardiac catheterization, coronary angiography, PCI, and TAVI across Austria,	Not applicable	Primary outcomes included the number and rates of various cardiac procedures (CA, PCI, TAVI), complication rates, and mortality data,	Secondary outcomes included the application rates of specific devices, changes in procedure types, and benchmarking data,	The study highlighted the importance of continuous data collection and audits for benchmarking and quality management, It also noted the need for further research into the implementation and outcomes of new technologies and procedures in cardiology,
Borrmann, M,, Lindner, S,, Hofer-Fischanger, K,, Rehb, R,, Pechstädt, K,, Wiedenhofer, R,, Schwarze, G,, Adamer-König, E,-M,, Mischak, R,, Pfeiffer, K, P,, Harer, J,, Weinzerl, K,, Hartmann, C,, Rupp, B,, & Roller-Wirnsberger, R, E,	Strategy for Deployment of Integrated Healthy Aging Regions Based Upon an Evidence-Based Regional Ecosystem The Styria Model	Austria	FH Joanneum University of Applied Sciences, Graz, Austria, Medical University Graz, Graz, Austria, Human,technology Styria GmbH, Graz, Austria, Joanneum Research Forschungsgesellschaft mbH, Graz, Austria, Center for Public Health, Medical University Vienna, Vienna, Austria	2020	Original research	Frontiers in Medicine	5.091	3.4	1.073	0.919	The research focuses on the region of Styria, Austria, There are no explicit mentions of contributions from other countries in the affiliations,	The research activities and authors are concentrated in Graz, Styria, and Vienna, Austria,	Active and healthy aging, Regional ecosystems, Deployment of health services and products, Communication pathways in public health systems	Active and healthy aging, Reference site, Ecosystem, Deployment, Health services and products	Not provided	3	6	Not provided	The project was funded by the Styrian government, Zukunftsfonds in the Call 2016 HTI: HA-AL, Publication fees are financed by FH Joanneum University of Applied Sciences and Human,technology Styria GmbH,	JH and KW are employed by Human,technology Styria GmbH,, CH is employed by Joanneum Research Forschungsgesellschaft mbH,, These organizations were involved in coordinating and researching roles with no financial or commercial interest in the study,	The study involved collaborations among FH Joanneum University of Applied Sciences, Medical University Graz, Human,technology Styria GmbH, Joanneum Research Forschungsgesellschaft mbH, and Medical University Vienna,	Mixed model approach Literature review, Online review of regional databases, Semi-structured interviews, Workshops	Mixed-method study combining qualitative and quantitative approaches,	10 experts interviewed, 33 workshop participants	The study included health professionals, managers, participants from regional stakeholders, researchers, and experts in active and healthy aging,	Not applicable	Development of an integrated regional ecosystem for active and healthy aging, Eight recommendations for deploying a healthy aging region,	Improved communication pathways between public health system levels,, Identification of innovation drivers in active and healthy aging,	Further expanding the visibility of the reference site,, Proof of effectiveness of assistive technologies,, Development of an integrated healthy aging strategy,, Demand-oriented development of innovative products and services,, Enhanced coordination tasks,, Development of training offers for health professionals,, Integration of healthy aging actions in health tourism and leisure activities,
Brettell, E,, Högler, W,, Woolley, R,, Cummins, C,, Mathers, J,, Oppong, R,, Roy, L,, Khan, A,, Hunt, C,, Dattani, M,	The Growth Hormone Deficiency (GHD) Reversal Trial: effect on final height of discontinuation versus continuation of growth hormone treatment in pubertal children with isolated GHD—a non‑inferiority Randomised Controlled Trial (RCT)	Austria, UK	Birmingham Clinical Trials Unit, University of Birmingham, Birmingham, UK, Department of Paediatrics and Adolescent Medicine, Johannes Kepler University Linz, Linz, Austria, Institute of Applied Health Research, University of Birmingham, Birmingham, UK, Child Growth Foundation, Aston House, Redburn Road, Newcastle Upon Tyne, UK, UCL GOS Institute of Child Health, London, UK	2023	Study protocol	Trials	2.19	2.1	0.733	0.814	The research primarily involves Austria and the UK, The trial is conducted across twelve UK and five Austrian centers,	Within Austria, research activities are distributed in Linz, Innsbruck, Salzburg, Graz, and Wels-Grieskirchen,	Isolated Growth Hormone Deficiency (I-GHD), Growth hormone therapy, Final height outcomes in children, Cost-effectiveness of GH therapy, Health-related quality of life (HRQoL)	Isolated growth hormone deficiency Growth hormone Final height, Early puberty, Reversal, Endocrine, Early retesting, Discontinuation of growth hormone, Adverse effects, Cost-effectiveness	0	1	1	1	The study is funded by the National Institute for Health Research Health Technology Assessment programme (NIHR127468),	Mehul Dattani and Wolfgang Högler have received travel support, lecture fees, and consultation fees from companies marketing growth hormone, Other authors declared no conflicts of interest,	The study demonstrates strong international collaboration between multiple institutions in the UK and Austria, highlighting a robust co-authorship network,	The study employs a phase III, international, multicentre, open-label, randomized controlled non-inferiority trial design, including an internal pilot study, qualitative sub-study, and within-trial cost analysis,	Randomised controlled trial (RCT) with a non-inferiority design,	he study aims to include 138 children from routine endocrine clinics across twelve UK and five Austrian centers,	Children aged 8-15 years for females and 9-17 years for males with reversed isolated growth hormone deficiency (I-GHD), normal brain MRI, and in established puberty,	The interventions include discontinuation versus continuation of growth hormone therapy in pubertal children with isolated GHD,	The primary outcome is near final height in standard deviation score (FH SDS),	Secondary outcomes include target height minus near FH, HRQoL, bone health index, lipid profiles, and the cost-effectiveness of GH discontinuation,	Future research directions include investigating the underlying reasons for GHD reversal, improving diagnostic criteria and processes, and potentially changing international guidelines based on the findings regarding the discontinuation of GH therapy,
Buchholz, M,, Weber, N,, Borel, S,, Sayah, S,, Durr, A,, Xie, F,, Schulz, J, B,, Reetz, K,, Boesch, S,, Klopstock, T,, Karin, I,, Schöls, L,, Grobe-Einsler, M,, Klockgether, T,, Davies, E, H,, Schmeder, M,, Nadke, A,, Michalowsky, B,	Patient-reported, health economic and psychosocial outcomes in patients with Friedreich ataxia (PROFA): protocol of an observational study using momentary data assessments via mobile health app	Austria, Germany, France, Canada	German Center for Neurodegenerative Diseases, Site Rostock/Greifswald, Greifswald, Germany, Paris Brain Institute (ICM - Institut du Cerveau), INSERM, CNRS, Assistance Publique-Hôpitaux de Paris (AP-HP), Sorbonne University, Paris, France, Department of Health Research Methods, Evidence and Impact, McMaster University, Hamilton, Ontario, Canada, Department of Neurology, RWTH Aachen University, Aa…	2023	Study protocol	BMJ Open	2.496	3.9	1.005	1.145	The research involves collaboration among institutions in Germany, France, Austria, and Canada, with significant contributions from Austrian centers,	Within Austria, research activities are concentrated in Innsbruck,	The primary research themes include patient-reported outcomes, health economic outcomes, psychosocial health, and the impact of Friedreich ataxia (FA) on daily lives and health-related quality of life (HRQoL),	Patient-reported outcomes, health economic outcomes, psychosocial outcomes, Friedreich ataxia, mobile health app, HRQoL, economic burden, informal care, communication disabilities,	1	1	2	1	The study is funded by the European Union’s research and innovation program Horizon by the European Joint Programme on rare Diseases (EJD RD, COFUND-EJP no, 825575), It is supported by funding agencies such as the Federal Ministry of Education and Research, Germany (grant number 01GM2110), Agence Nationale de Recherche/French National Research Agency, France (grant number ANR21-RAR4-0003-04), and…	None declared by the authors,	The study demonstrates robust collaboration among multiple institutions across Germany, France, Austria, and Canada, indicating strong international cooperation,	The study employs a multicentric, prospective observational study design using momentary data assessments via a mobile health app, It integrates conventional clinical assessments with remote patient-reported outcomes,	Multicentric, prospective, observational study,	The study aims to include 200 patients with Friedreich ataxia from six European study centers,	Individuals aged 12 years or older with a molecular genetic-confirmed FA diagnosis and an ataxia severity of ≤30 points according to the Scale for the Assessment and Rating of Ataxia (SARA),	Not applicable	The primary outcomes include the validation of HRQoL and psychosocial health measures, assessment of the usability of the mobile health app, and analysis of patient-reported and economic outcomes,	Secondary outcomes include the psychosocial impact of speech and hearing disabilities and the interaction effects between these outcomes and health resource utilization,	The study aims to improve understanding of the disease burden of FA, inform better care and rehabilitation programs, and enhance patient and caregiver support systems, Future research may focus on the long-term impact of validated measures and the potential for similar approaches in other rare diseases,
Carmichael, C,, Schiffler, T,, Smith, L,, Moudatsou, M,, Tabaki, I,, Doñate-Martínez, A,, Alhambra-Borrás, T,, Kouvari, M,, Karnaki, P,, Gil-Salmeron, A,, & Grabovac, I,	Barriers and facilitators to health care access for people experiencing homelessness in four European countries: an exploratory qualitative study	Austria, Greece, Spain, UK	Centre for Health, Performance and Wellbeing, Anglia Ruskin University, Cambridge, UK, School of Psychology, University of East Anglia, Norwich, UK, Centre for Public Health, Department of Social and Preventive Medicine, Medical University of Vienna, Vienna, Austria, PRAKSIS – Programs of Development, Social Support and Medical Cooperation, Athens, Greece, Polibienestar Research Institute, Univer…	2023	Original research	International Journal for Equity in Health	4.5	4.6	1.655	1.692	The research involves collaboration among institutions in Austria, Greece, Spain, and the UK, with significant contributions from Austrian centers,	Within Austria, research activities are concentrated in Vienna,	The primary research themes include healthcare access, barriers and facilitators to healthcare, and the health care needs of people experiencing homelessness (PEH) in Europe,	Homelessness, Primary health care, Health care disparities, Qualitative research	1	1	2	12	This project has received funding from the European Union’s Horizon 2020 Research and Innovation Programme under grant agreement no, 965351,	The authors declare that they have no competing interests,	The study demonstrates robust collaboration among multiple institutions across Austria, Greece, Spain, and the UK, indicating strong international cooperation,	The study employs a qualitative research design using semi-structured interviews to explore healthcare access for PEH,	Qualitative research design	The study included a total of 69 semi-structured interviews comprising 15 social care professionals, 19 health care professionals, and 35 PEH,	The study population included people experiencing homelessness in Austria, Greece, Spain, and the UK, along with health and social care professionals working with this population,	Not applicable	The primary outcomes include identifying the health care needs of PEH, barriers to health care access, and facilitators to health care access,	Not specified	The study suggests the need for transformative changes to improve access to mainstream primary health care systems for PEH in Europe and recommends further investment in 'in-reach' services and tailored, person-centred health care approaches,
Clar, C,, Koutp, A,, Leithner, A,, Leitner, L,, Puchwein, P,, Vielgut, I,, & Sadoghi, P,	Occupational injuries in orthopedic and trauma surgeons in Austria	Austria	All authors are affiliated with the Department of Orthopaedics and Trauma, Medical University of Graz, Auenbruggerplatz 5, 8036 Graz, Austria,	2024	Original research	Archives of Orthopaedic and Trauma Surgery	3.38	5.3	1.19	1.113	The research is focused on Austria, The authors are all from Austria, and the study was conducted among orthopedic and trauma surgeons in Austria,	The research is conducted across various types of healthcare settings in Austria, including private practices, university hospitals, central hospitals, and peripheral hospitals,	The primary research themes addressed in the article are occupational injuries, the frequency and type of injuries among orthopedic and trauma surgeons, and the impact of these injuries on the healthcare system,	Occupational injuries, Orthopedic surgery, Survey, Austria	0	0	0	Not provided	The study was funded by the Medical University of Graz,	All authors declared no financial and personal relationships that could inappropriately influence their work,	The study was a collaboration within the Medical University of Graz,	The study utilized a web-based survey to collect data from orthopedic and trauma surgeons in Austria, Statistical analysis included descriptive and explorative methods, using software like SPSS,	Cross-sectional study	The sample size was 135 respondents out of 1122 contacted surgeons, resulting in a 12% response rate,	The study population included board-certified orthopedic surgeons and residents in Austria, Respondents worked in various settings, such as private practice, university hospitals, central hospitals, and peripheral hospitals,	Not applicable	The primary outcomes measured were the frequency and type of occupational injuries among orthopedic and trauma surgeons,	Secondary outcomes included the impact of injuries on work performance, chronic pain, and the presence of preventive measures,	The study suggests the need for more preventive measures and better training for residents to avoid occupational injuries, It highlights the importance of implementing workplace prevention programs and optimizing rehabilitation phases after injuries,
de Brún, T,, O’Reilly-de Brún, M,, Van Weel-Baumgarten, E,, Burns, N,, Dowrick, C,, Lionis, C,, O’Donnell, C,, Mair, F, S,, Papadakaki, M,, Saridaki, A,, Spiegel, W,, Van Weel, C,, Van den Muijsenbergh, M,, & MacFarlane, A,	Using Participatory Learning & Action (PLA) research techniques for inter-stakeholder dialogue in primary healthcare: an analysis of stakeholders’ experiences	Austria, Greece, Ireland, Netherlands, UK	Department of Primary and Community Care, Radboud University Medical Center, Nijmegen, The Netherlands, Pharos, Centre of Expertise on Health Disparities, Utrecht, The Netherlands, Medical University of Vienna, Austria, University of Crete, Greece, University of Liverpool, UK, National University of Ireland, Galway, University of Glasgow, UK,	2017	Original research	Research Involvement and Engagement	2.688	4.6	0.854	0.854	The research involved countries such as Austria, Greece, Ireland, The Netherlands, and the UK, indicating a strong European collaboration,	Within Austria, the research activities were distributed across various healthcare settings including primary care and community care environments,	The primary research themes addressed in the article include participatory methodologies, inter-stakeholder dialogue, primary healthcare, migrant health, and the implementation of guidelines and training initiatives in cross-cultural healthcare settings,	Participatory Learning & Action (PLA), primary healthcare, inter-stakeholder dialogue, migrant health, cross-cultural consultations, implementation research,	37	0	59	16	The study was funded by the European Union’s Seventh Framework Programme (FP7/2007-2013) under grant agreement no, 257258,	The authors declared no financial and personal relationships that could inappropriately influence their work,	The study was a collaboration among multiple institutions across five European countries, indicating a strong network of researchers working on primary healthcare and migrant health,	The study utilized Participatory Learning & Action (PLA) research techniques to facilitate inter-stakeholder dialogue, The methodology included qualitative comparative case studies, thematic analysis, and participatory evaluations,	Qualitative, comparative case-study informed by Normalisation Process Theory (NPT) and Participatory Learning & Action (PLA),	The sample size was 78 stakeholders, who participated in a total of 62 PLA sessions,	The study population included diverse stakeholders such as migrants, interpreters, general practitioners, practice nurses, practice managers, and researchers across five European countries,	Not applicable	The primary outcomes measured were the effectiveness of PLA in promoting meaningful stakeholder engagement and the facilitation of inter-stakeholder dialogues,	Secondary outcomes included the identification of factors contributing to positive and productive inter-stakeholder dialogues and the impact on stakeholders' perceptions and experiences,	The study suggests further investigation into the use of PLA in different healthcare settings and the potential for these methodologies to enhance primary healthcare research partnerships, Future research could explore the long-term impact of PLA on healthcare outcomes and policy development,
de Girolamo, G,, Iozzino, L,, Ferrari, C,, Gosek, P,, Heitzman, J,, Salize, H, J,, Wancata, J,, Picchioni, M,, & Macis, A,	A multinational case−control study comparing forensic and non-forensic patients with schizophrenia spectrum disorders: the EU-VIORMED project	Austria, Italy, Poland, Germany, UK	IRCCS Istituto Centro San Giovanni di Dio Fatebenefratelli, Brescia, Italy, Department of Forensic Psychiatry, Institute of Psychiatry and Neurology, Warsaw, Poland, Central Institute of Mental Health Mannheim, Medical Faculty Mannheim/Heidelberg University, Mannheim, Germany, Clinical Division of Social Psychiatry, Medical University of Vienna, Vienna, Austria, Department of Forensic and Neurode…	2021	Original research	Psychological Medicine	6.17	11.3	2.241	2.328	The research involves multiple countries with a significant contribution from Austria, indicating strong international collaboration,	Within Austria, the research activities and authors are concentrated at the Medical University of Vienna and other collaborating institutions,	The primary research themes are forensic mental health services, mental disorders, and violence, with a specific focus on schizophrenia spectrum disorders,	Forensic mental health services, mental disorders, violence, schizophrenia spectrum disorders, EU-VIORMED project,	7	0	13	Not provided	The research received a grant from the European Commission (Grant Number PP-2-3-2016, November 2017–September 2021) and additional support from the Italian Ministry of Health,	The authors declared no conflicts of interest in relation to the subject of this study,	The study involved collaborations between institutions in Austria, Italy, Poland, Germany, and the UK, highlighting a broad network of international cooperation,	The study used a multinational case-control design, assessing forensic and non-forensic patients with schizophrenia spectrum disorders using standardized tools,	The study design is a multinational observational case-control study,	The total sample size was 398 patients (221 forensic and 177 non-forensic patients),	The study population included patients aged 18 to 65 with a primary DSM-5 diagnosis of schizophrenia spectrum disorders, recruited from forensic institutions and general psychiatric services across five European countries,	Not applicable	Primary outcomes included the characteristics of forensic psychiatric patients with schizophrenia spectrum disorders and a history of significant interpersonal violence compared to non-forensic patients with the same diagnosis,	Secondary outcomes included the assessment of comorbid personality disorders, levels of disability, social functioning, and cognitive processing speed,	The authors suggest that future research should focus on the prevention of violent offenses in patients with schizophrenia by enhancing therapeutic alliances, monitoring compliance, and conducting long-term prospective cohort studies to better understand the risk factors and their directionality,
Plunger, P,, Heimerl, K,, Tatzer, V, C,, Zepke, G,, Finsterwald, M,, Pichler, B,, & Reitinger, E,	Developing dementia-friendly pharmacies in Austria: a health promotion approach	Austria	Department of Nursing Science, University of Vienna, Austria, Department of Occupational Therapy, University of Applied Sciences Wiener Neustadt, Austria, I,S,O, Consulting, Vienna, Austria,	2019	Original research	Health Promotion International	2.276	3.5	1.51	0.739	The research is primarily focused on Austria, and all authors are affiliated with Austrian institutions, There is no indication of international collaboration beyond Austria,	The research activities and authors are concentrated in Vienna and Lower Austria, with participation from the University of Vienna and the University of Applied Sciences Wiener Neustadt,	The primary research themes addressed in the article are dementia care, health promotion, and the role of community pharmacies in providing dementia-friendly services,	Community pharmacies, participatory health research, reorienting health services, dementia,	12	9	23	6	The research was supported by the Austrian Health Promotion Foundation, the Viennese Health Promotion Foundation, the Lower Austrian Health and Social Fund, the City of Salzburg, and the Austrian Chamber of Pharmacists,	The article does not declare any conflicts of interest,	The study involved collaboration among various Austrian health and academic institutions, including the University of Vienna, University of Applied Sciences Wiener Neustadt, and the Austrian Chamber of Pharmacists,	The study employed participatory health research methods, involving stakeholders such as pharmacy staff, caregivers, and people with dementia in the research process,	The study design is a participatory action research project with a focus on developing and implementing dementia-friendly pharmacy practices,	The program included participation from 40 community pharmacies, with about 60 staff members participating, almost all of them women,	The study population included community pharmacy staff, caregivers, and people with dementia, Participants were involved from urban and rural areas of Austria,	The interventions included training pharmacy staff in dementia care, conducting workshops, and developing small-scale initiatives to increase visibility and support for dementia care,	The primary outcomes measured included the increase in self-rated competency in counseling people with dementia and caregivers, and the frequency of professional exchange among pharmacy staff,	Secondary outcomes included the development of community partnerships, establishment of a "Dementia-friendly Pharmacy" network, and the creation of educational materials and tools,	Future research directions suggested by the authors include further interdisciplinary training involving pharmacy staff, physicians, and physician assistants, as well as expanding the involvement of people living with dementia in service development, The authors also emphasize the need to consider the diverse roles and contexts of community pharmacies across different countries when setting up si…
Spaemann, C,	Die Rolle der psychiatrischen Fachabteilung am Allgemeinkrankenhaus in der gemeindepsychiatrischen Versorgung	Austria	Klinik für Psychische Gesundheit, Krankenhaus St, Josef, Braunau/Inn, Austria,	2006	Original research	Wiener Medizinische Wochenschrift	0.33	NA	NA	0.274	The research focuses on Austria and does not indicate any international collaboration,	The research activities are concentrated in Braunau/Inn, Austria, with contributions from Klinik für Psychische Gesundheit, Krankenhaus St, Josef,	The primary research themes addressed in the article include community psychiatry, the integration of psychiatric departments in general hospitals, and the regionalization of acute psychiatric care,	Psychiatric department, general hospital, community psychiatry, social psychiatry,	0	0	0	Not provided	The article does not specify any funding sources,	The article does not declare any conflicts of interest,	The study does not indicate any specific institutional collaborations beyond the author's primary affiliation,	The study discusses the integration and regionalization of psychiatric services within general hospitals, emphasizing a descriptive and evaluative approach to existing structures and proposed changes,	The study design is a descriptive and evaluative analysis of the integration of psychiatric departments in general hospitals and their role in community mental health care,	The article does not specify a sample size, as it focuses on the structural and organizational aspects of psychiatric services,	The study population includes psychiatric patients within the regional health care system of Braunau/Inn, Austria,	The interventions discussed include the integration of psychiatric services within general hospitals, the development of community mental health services, and the establishment of ambulatory care and short-term interventions,	The primary outcomes include improved accessibility and integration of psychiatric care, reduced stigma, and enhanced cooperation between psychiatric departments and other medical services,	Secondary outcomes include increased professional satisfaction among healthcare providers and better coordination of care for patients with complex needs,	The authors suggest further regionalization and specialization of psychiatric services, increased interdisciplinary training, and stronger integration of community-based services to improve overall mental health care delivery,
Diermayr, G,, Schomberg, M,, Greisberger, A,, Elsner, B,, Gronwald, M,, & Salbach, N, M,	Task-Oriented Circuit Training for Mobility in Outpatient Stroke Rehabilitation in Germany and Austria: A Contextual Transferability Analysis	Austria, Germany, Canada	SRH University Heidelberg, Germany, FH Campus Wien, Austria, SRH Hochschule für Gesundheit, Campus Gera, Germany, University of Toronto, Canada, Toronto Rehabilitation Institute-University Health Network, Canada	2020	Original research	Physical Therapy	3.5	4.2	1.5	1.005	The research involves Austria and Germany prominently, with collaboration extending to Canada, The study highlights the healthcare context and practices in Austria and Germany,	Research activities and authors are distributed across multiple regions: Heidelberg, Germany, Gera, Germany, Vienna, Austria, Toronto, Canada,	Task-oriented circuit training, Stroke rehabilitation, Mobility improvement, Outpatient rehabilitation,	The provided keywords are not explicitly listed in the document snippet provided, However, common themes include stroke rehabilitation, mobility, task-oriented training, and outpatient care,	0	5	8	2	The funding sources and grant numbers are not explicitly mentioned in the document snippet provided,	There are no declared conflicts of interest mentioned in the document snippet provided,	The co-authorship patterns indicate collaboration among several institutions in Germany, Austria, and Canada, highlighting international collaboration,	The study uses a stepwise approach proposed by Voigt-Radloff and colleagues in collaboration with Cochrane Germany, including: Identification of the health service problem, Systematic search for promising interventions, Evaluation of the transferability of interventions into the local context	The study design is a contextual transferability analysis,	The sample size and specific details are not provided in the document snippet, However, the contextual analysis is based on a review of existing studies,	The study population includes individuals with stroke in the outpatient rehabilitation setting in Germany and Austria,	Task-oriented circuit training (TCT) is the primary intervention discussed,	The primary outcomes measured include walking distance and walking speed	Secondary outcomes include balance, health-related quality of life, upper limb function, number of adverse events, and length of hospital stay,	The authors suggest future research should focus on detailed evaluation of barriers and facilitators with relevant stakeholders, optimal dosage and type of exercises, long-term effects, and cost-effectiveness of TCT,
Fellinger, M,, Knasmüller, P,, Kocsis-Bogar, K,, Wippel, A,, Fragner, L,, Mairhofer, D,, Hochgatterer, P,, & Aigner, M,	Adverse childhood experiences as risk factors for recurrent admissions in young psychiatric inpatients	Austria	Medical University of Vienna, Vienna, Austria, University Hospital Tulln, Tulln, Austria, Vienna Healthcare Group, Vienna, Austria, Karl Landsteiner Private University of Health Sciences, Krems an der Donau, Austria	2022	Original research	Frontiers in Psychiatry	4.52	5.5	1.4	1.222	The research is primarily focused on Austria, with all authors affiliated with Austrian institutions, The study contributes to the understanding of psychiatric inpatient treatment in Austria,	Research activities and authors are distributed across multiple regions within Austria:Vienna, Tulln, Krems an der Donau	The primary research themes addressed include: Adverse childhood experiences (ACEs), Psychiatric inpatient treatment, Child and adolescent psychiatry, Transition to adult care, Mental health services for young adults	Risk, Adverse childhood experiences, Childhood trauma, Child psychiatry, Transition to adult care, Adolescent psychiatry, Mental health services	0	1	5	1	The document snippet does not disclose specific funding sources or grant numbers,	The document snippet does not disclose any conflicts of interest,	The co-authorship patterns indicate collaboration among multiple institutions in Austria, highlighting national collaboration within the country,	The study uses a retrospective chart review and logistic regression models to analyze risk factors and outcomes, Statistical analyses include descriptive statistics, Pearson’s chi-squared tests, Fisher’s exact tests, Mann-Whitney-U tests, and predictive logistic regression models,	The study design is an explorative retrospective investigation,	The study sample comprises 390 psychiatric inpatients aged 18–25,	The study population includes young adult psychiatric inpatients with an average age of 20 years, predominantly female, and with a significant portion having prior admissions in child and adolescent psychiatry,	Not applicable	The primary outcomes measured include the number and frequency of psychiatric admissions, the presence of adverse childhood experiences, and diagnostic characteristics,	Secondary outcomes include comorbidity rates, functional impairments, and suicide attempts,	Future research should focus on evaluating barriers and facilitators with stakeholders, optimal dosage and type of interventions, long-term effects, and cost-effectiveness of preventive and therapeutic interventions for ACEs,
Fuchs, M,, Kemmler, G,, Steiner, H,, Marksteiner, J,, Haring, C,, Miller, C,, Hausmann, A,, & Sevecke, K,	Child and adolescent psychiatry patients coming of age: a retrospective longitudinal study of inpatient treatment in Tyrol	Austria, USA	Medical University of Innsbruck, Innsbruck, Austria, Stanford University School of Medicine, Stanford, USA, LKH Hall, Hall in Tirol, Austria, Bezirkskrankenhaus Kufstein, Kufstein, Austria	2016	Original research	BMC Psychiatry	3.04	NA	1.375	1.346	The research is primarily focused on Austria, with collaboration from the USA, The study contributes to the understanding of psychiatric inpatient treatment in Tyrol, Austria,	Research activities and authors are distributed across multiple regions within Austria: Innsbruck, Hall in Tirol, Kufstein	Longitudinal course of psychiatric disorders, Diagnostic shift from childhood to adulthood, Mental health services for children and adolescents, Psychiatric inpatient treatment	Mental health, Epidemiology, Longitudinal course, Childhood, Adolescence, Diagnostic shift	11	9	21	3	No external funding was used in this study,	The authors declare that they have no competing interests,	The co-authorship patterns indicate collaboration among multiple institutions in Austria and one institution in the USA, highlighting international collaboration,	The study uses a retrospective longitudinal design, analyzing nearly 1000 inpatient cases at a specialized child and adolescent care center and tracking them using registry data from adult psychiatric institutions,	The study design is a retrospective longitudinal study,	The sample size includes 987 patients who were treated as inpatients at least once at the Department of Child and Adolescent Psychiatry in Innsbruck between 1989 and 2007,	The study population includes children and adolescents who were inpatients at the Department of Child and Adolescent Psychiatry in Innsbruck, The mean age at first admission was 13,8 years, with an almost equal proportion of male (48,5%) and female (51,5%) patients,	Not applicable	The primary outcomes measured include the frequency of readmission to adult inpatient mental health facilities and the stability or shift in diagnostic categories from childhood to adulthood,	Secondary outcomes include the association between various socio-demographic and clinical variables and the likelihood of readmission in adulthood,	The authors suggest that early detection and intervention in mental health problems are crucial for preventing chronic illness, They also highlight the need for more detailed tracking of outpatient treatment and the potential benefits of diagnosing and treating personality disorders in youth,
Georges, D,, Buber-Ennser, I,, Rengs, B,, Kohlenberger, J,, & Doblhammer, G,	Health determinants among refugees in Austria and Germany: A propensity-matched comparative study for Syrian, Afghan, and Iraqi refugees	Austria, Germany	University of Rostock, Rostock, Germany, Vienna Institute of Demography (OeAW), Wittgenstein Centre for Demography and Global Human Capital (IIASA, OeAW, University of Vienna), Vienna, Austria, Vienna University of Economics and Business, Vienna, Austria, German Center for Neurodegenerative Diseases, Bonn, Germany	2021	Original research	PLOS ONE	3.56	5.6	1.37	0.852	The research involves Austria and Germany, with contributions from institutions in both countries, The study compares the health determinants of refugees in these two countries,	Research activities and authors are distributed across multiple regions in Austria and Germany: Rostock, Germany, Vienna, Austria, Bonn, Germany	The primary research themes addressed include: Health determinants of refugees, Self-rated health (SRH), Comparative analysis of health access in Austria and Germany, Sociodemographic factors affecting health, Impact of asylum process on health	Health determinants, Refugees, Austria, Germany, Syrian, Afghan, Iraqi, Comparative study, Propensity score matching	Not provided	8	12	40	This work was supported by the Austrian Federal Ministry of Education, Science and Research, the Austrian Federal Ministry of Labour, Social Affairs, Health and Consumer Protection, the Fonds Soziales Wien (FSW), and Common Health Goals of the “Rahmen-Pharmavertrag,” a cooperation between the Austrian pharmaceutical industry and the Austrian social insurance (grant number 99901007700),	The authors have declared that no competing interests exist,	The co-authorship patterns indicate collaboration among multiple institutions in Austria and Germany, highlighting international collaboration,	The study uses a cross-sectional design and propensity score matching to compare the health outcomes of refugees in Austria and Germany, Statistical methods include descriptive statistics, probit regression models, and propensity score matching,	The study design is a cross-sectional comparative analysis using propensity score matching,	The sample comprises 2,854 refugees in Germany and 374 refugees in Austria,	The study population includes Syrian, Afghan, and Iraqi refugees aged 18-59 who immigrated between 2013 and 2016,	Not applicable	The primary outcome measured is self-rated health (SRH),	Secondary outcomes include sociodemographic characteristics and the impact of the asylum application process on health,	The authors suggest that health policies should consider the health determinants found among refugees and propose that removing barriers to healthcare access, as seen in Austria, may improve health outcomes, Future research should explore the long-term health impacts and the effectiveness of integrating similar health policies in different contexts,
Gothe, H,, Matteucci Gothe, R,, Arvandi, M,, Hintringer, K,, Toell, T,, Oberaigner, W,, Rajsic, S,, Kugler, J,, Kiechl, S,, Willeit, J,, & Siebert, U,	Linkage of Clinical and Claims Data in the Evaluation of Post-Stroke Care – SeDaStro: Experiences from the Tyrolian StrokeCard Program	Austria, Germany	UMIT - Private University for Health Sciences, Medical Informatics and Technology, Hall in Tirol, Austria, TU Dresden, Dresden, Germany, IGES Institut GmbH, Berlin, Germany, Austrian Health Insurance Fund, Tyrol Branch, Innsbruck, Austria, Medical University of Innsbruck, Innsbruck, Austria, Tirol Kliniken GmbH, Innsbruck, Austria,	2020	Original research	Das Gesundheitswesen	0.59	1.7	0.84	0.296	The research primarily involves Austria, with collaboration from Germany, The study focuses on the evaluation of post-stroke care within the Austrian healthcare system, specifically in Tyrol,	Research activities and authors are distributed across multiple regions within Austria and Germany: Hall in Tirol, Austria, Innsbruck, Austria, Dresden, Germany, Berlin, Germany,	The primary research themes addressed include: Data linkage in healthcare, Evaluation of post-stroke care, Health services research, Health technology assessment,	Claims Data, Clinical Data, Data Linkage, Stroke, Care Pathway, Health Services Research,	Not provided	1	0	Not provided	This research was funded by the Tiroler Wissenschaftsfonds (GZ: UNI 0404/1707),	The authors declare that there are no conflicts of interest,	The co-authorship patterns indicate collaboration among multiple institutions in Austria and Germany, highlighting international collaboration,	The study uses a deterministic data linkage procedure to merge clinical patient records with claims data from the Tyrolean statutory health insurance fund (TGKK), It includes data collection from both clinical and administrative sources,	The study design is a retrospective longitudinal analysis,	The study sample includes 540 patients who were part of the StrokeCard program, with 367 in the intervention group and 173 in the control group,	The study population includes stroke patients treated at the University Hospital of Innsbruck and other Tyrolean hospitals, with a focus on those covered by the Tyrolean statutory health insurance fund,	The intervention includes participation in the StrokeCard program, which provides a comprehensive post-stroke care management system,	The primary outcomes measured include recurrent cardiovascular events and health-related quality of life (HRQoL),	Secondary outcomes include recurrent strokes, transient ischemic attacks (TIAs), overall mortality, functional outcomes, and risk factor management,	The authors suggest that the linkage of clinical and administrative data opens opportunities for more comprehensive health services research and economic evaluations, They recommend expanding data linkage principles to future evaluation studies and leveraging the restructuring of the Austrian health insurance system for such innovations,
Haluza, D,, & Hofer, F,	Exploring perceptions on medical app use in clinical communication among Austrian physicians: Results of a validation study	Austria	Medical University of Vienna, Vienna, Austria	2020	Original research	Health Informatics Journal	2.84	3.7	0.888	0.564	The research involves Austria, with contributions from institutions within the country, The study focuses on the use of medical apps by Austrian physicians,	Research activities and authors are based in Vienna, Austria,	The primary research themes addressed include: Use of medical apps in clinical settings, Clinical communication competence, Health informatics, Digital health tools in healthcare,	Healthcare personnel, Online survey, Principal component analysis, Smartphones, Telehealth,	0	6	10	Not provided	The authors received no financial support for the research, authorship, and/or publication of this article,	The authors declared no potential conflicts of interest with respect to the research, authorship, and/or publication of this article,	The co-authorship patterns indicate collaboration within the Medical University of Vienna, highlighting national collaboration within Austria,	The study uses a cross-sectional online survey and principal component analysis (PCA) to validate the survey tool and analyze data, Descriptive statistics and binary logistic regression were used to analyze the data,	The study design is a cross-sectional online survey,	The sample size includes 151 Austrian physicians who completed the survey,	The study population includes Austrian physicians from various healthcare areas, including general practitioners and medical specialists,	Not applicable	The primary outcomes measured include the frequency of medical app use and views on communication competence among Austrian physicians,	Secondary outcomes include perceived benefits of medical app use and preferred strategies for addressing communication challenges in clinical settings,	The authors suggest future research should investigate the effects of mobile medical apps on critical thinking, decision-making, and their impact on performance and patient outcomes, They also recommend exploring ways to increase the attractiveness and adoption of online courses for Austrian doctors and addressing barriers to medical app use in clinical settings,
Niederkrotenthaler, T,, Mittendorfer-Rutz, E,, Thurner, S,, Endel, G,, & Klimek, P,	Healthcare utilization, psychiatric medication and risk of rehospitalization in suicide-attempting patients with common mental disorders	Austria, Sweden, USA	Medical University of Vienna, Vienna, Austria, Karolinska Institutet, Stockholm, Sweden, Medical University of Vienna, Vienna, Austria, Santa Fe Institute, Santa Fe, NM, USA, Complexity Science Hub Vienna, Vienna, Austria, Main Association of Austrian Social Security Institutions, Vienna, Austria,	2020	Original research	Australian & New Zealand Journal of Psychiatry	4.29	6.3	1.607	1.66	The research involves Austria, Sweden, and the USA, with primary contributions from Austria, The study focuses on the healthcare utilization of psychiatric patients in Lower Austria,	Research activities and authors are based in Vienna, Austria, and Stockholm, Sweden,	The primary research themes addressed include: Healthcare utilization in psychiatric patients, Psychiatric medication, Risk of rehospitalization, Suicide attempts, Common mental disorders (CMDs),	Mental health services, Big data, Health care planning, Common mental disorders, Suicide attempt, Epidemiology,	0	5	8	2	No specific funding sources are mentioned in the provided text,	The authors declared no potential conflicts of interest with respect to the research, authorship, and/or publication of this article,	The co-authorship patterns indicate collaboration among multiple institutions in Austria, Sweden, and the USA, highlighting international collaboration,	The study uses administrative claims data and statistical analyses including descriptive statistics, regression models, and cluster analysis to compare healthcare utilization and psychiatric medication between suicide attempters and non-attempters,	The study design is a retrospective longitudinal analysis using administrative claims data,	The study includes 22,276 common mental disorder patients with inpatient care in Lower Austria between January 1, 2006, and December 31, 2011, of which 615 are suicide attempters and 21,661 are non-attempters,	The study population includes patients with common mental disorders (CMDs) such as depressive disorders, anxiety disorders, obsessive-compulsive disorders, and stress-related disorders, The population comprises both male and female patients ranging in age from 10 to 99 years,	Not applicable	The primary outcomes measured include the probability of healthcare contacts with general practitioners, psychiatrists, psychotherapists, and clinical psychologists, as well as the prescribed psychiatric medication (antidepressants, antipsychotics, and benzodiazepines),	Secondary outcomes include the risk of rehospitalization for mental disorders within 0,5 to 3 years after the suicide attempt,	The authors suggest that future research should investigate more detailed patterns of healthcare utilization and the impact of specific psychiatric medications on the long-term prognosis of suicide attempters, They also recommend exploring potential interventions to improve healthcare access and adherence to treatment guidelines for psychiatric patients,
Heinze, G,, Wallisch, C,, Kainz, A,, Hronsky, M,, Leffondré, K,, Oberbauer, R,, & Mayer, G,	Chances and challenges of using routine data collections for renal health care research	Austria, France	Section for Clinical Biometrics, Center for Medical Statistics, Informatics and Intelligent Systems, Medical University of Vienna, Vienna, Austria, Department for Statistics and Operations Research, University of Vienna, Vienna, Austria, Division of Nephrology and Dialysis, Department of Medicine 3, Medical University of Vienna, Vienna, Austria, ISPED, Centre de recherche INSERMU897, Université B…	2015	Original research	Nephrology Dialysis Transplantation	4.085	4.1	1.802	1.8	The research prominently involves Austria, with collaboration from France,	The research activities and authors are primarily distributed across Vienna and Innsbruck in Austria,	Primary care, public health, and specific healthcare services related to renal health care in diabetic patients at risk for chronic kidney disease,	CKD, diabetic kidney disease, diabetes mellitus, prognosis, survival analysis	Not provided	7	9	Not provided	The research was funded by a grant from the European Commission’s Seventh Framework Program (HEALTH-F2-2009-241544-SysKid),	The authors declared no conflicts of interest,	The study highlights significant institutional collaborations primarily between the Medical University of Vienna, University of Vienna, Medical University of Innsbruck, and ISPED in France,	The study utilized text mining techniques to code diagnoses and drug prescriptions into ICD10 and ATC classification systems, respectively, Multivariable logistic and Cox regression models were applied for statistical analysis,	Cross-sectional study and longitudinal observational study,	The study involved a representative sample of 695,068 patient records from 58 Austrian general practitioners' offices, identifying 31,374 patients with diabetes mellitus,	The study population included diabetic patients at risk for chronic kidney disease, with data covering a period from 1980 to 2008, The median age was 65 years, and 54,1% were women,	Not applicable	The primary outcomes were the monitoring of kidney function through serum creatinine measurements and the time between consecutive serum creatinine measurements,	Secondary outcomes were not explicitly defined, as the study focused on primary care monitoring,	The study suggests further exploration into the use of routine data collections for other health care endpoints, potential for improving health care policies, and addressing research gaps related to data structuring and bias reduction,
Hoffmann, K,, Wojczewski, S,, Aarendonk, D,, Maier, M,, Dorner, T, E,, & de Maeseneer, J,	No common understanding of profession terms utilized in health services research: An add-on qualitative study in the context of the QUALICOPC project in Austria	Austria, Belgium, Netherlands	Department of General Practice and Family Medicine, Center for Public Health, Medical University of Vienna, Vienna, Austria, Institute for Social Medicine, Center for Public, Health, Medical University of Vienna, Vienna, Austria, European Forum for Primary Care, Utrecht, The Netherlands, Department of General Practice and Primary Health Care, Ghent University, Ghent, Belgium,	2017	Original research	Wiener klinische Wochenschrift	0.94	1.08	0.345	0.345	The research primarily involves Austria, with contributions from Belgium and the Netherlands, focusing on Austrian healthcare centers and terminologies,	The research activities and authors are primarily distributed across Vienna in Austria, Utrecht in the Netherlands, and Ghent in Belgium,	The primary research themes addressed in the article include primary care, health services research, terminology of health professions, and the roles and responsibilities of nurses and medical secretaries in Austria,	Health services research, primary health care, terminology, health professions, Austria	1	1	1	1	The study was conducted within the context of the European QUALICOPC project and financially supported by the Seventh EU Framework Program “Quality and Costs in Primary Care (QUALICOPC)” (grant agreement number 242141),	The authors declared no conflicts of interest,	The study involved significant institutional collaborations, particularly between the Medical University of Vienna, Ghent University, and the European Forum for Primary Care,	The study utilized qualitative research methods, specifically semi-structured telephone interviews with general practitioners (GPs), and employed qualitative content analysis using the software ATLAS,ti,	Qualitative study as an add-on to the QUALICOPC project,	The study included interviews with 17 general practitioners (GPs),	The study population comprised Austrian general practitioners who participated in the QUALICOPC project, focusing on their understanding of health profession terms and responsibilities,	Not applicable	The primary outcomes measured were the variations in understanding and use of terms for health professions among Austrian GPs, particularly for roles such as practice assistants, nurses, and medical secretaries,	The study also explored the implications of these terminological differences for health services research and policy,	The authors suggest the need for harmonized terminology for health professions across Europe based on standardized education, competencies, and continuous education commitments to improve comparative health system research and patient safety,
Hoffmann, K,, George, A,, Jirovsky, E,, & Dorner, T, E,	Re-examining access points to the different levels of health care: a cross-sectional series in Austria	Austria, USA	Department of General Practice and Family Medicine, Center for Public Health, Medical University of Vienna, Vienna, Austria, Department of Family and Community Medicine, Penn State College of Medicine, Hershey, PA, USA,	2019	Original research	European Journal of Public Health	2.391	4.6	1.38	1.078	The research involves Austria and the USA, with the primary focus on Austrian healthcare centers,	The research activities and authors are primarily distributed in Vienna, Austria, and Hershey, Pennsylvania, USA,	The primary research themes addressed in the article include health services utilization, access to primary and secondary care, and the impact of healthcare organization on utilization patterns in Austria,	Not provided	Not provided	3	13	3	The document does not explicitly mention the funding sources,	The document does not explicitly mention any conflicts of interest,	The study involved significant institutional collaborations between the Medical University of Vienna and Penn State College of Medicine,	The study utilized secondary analysis of data from the Austrian Health Interview Surveys (ATHIS) 2006/2007 and 2014, It employed descriptive analysis and logistic regression models to analyze health services utilization behaviour and demographic factors,	Cross-sectional study,	The study included data from 15,747 persons in the 2006/2007 survey and 15,771 persons in the 2014 survey,	The study population comprised individuals participating in the Austrian Health Interview Surveys, representing various demographic groups across Austria,	Not applicable	The primary outcomes measured were the utilization rates of primary and secondary care services, including GP consultations, specialist consultations, outpatient department visits, and hospital stays,	The study also examined the demographic factors influencing utilization behaviour and changes in access points to the healthcare system over time,	The authors suggest that further research should explore the reasons behind the observed trends in healthcare utilization and consider the implications for healthcare system development, cost containment, and quality of care,
Hoffmann, K,, Ristl, R,, George, A,, Maier, M,, & Pichlhöfer, O,	The ecology of medical care: access points to the health care system in Austria and other developed countries	Austria, USA	Department of General Practice and Family Medicine, Center for Public Health, Medical University of Vienna, Vienna, Austria, Center for Medical Statistics, Medical University of Vienna, Vienna, Austria, Meritus Family Medicine Residency Program, Hagerstown, MD, USA,	2019	Original research	Scandinavian Journal of Primary Health Care	2.16	3.3	1.35	0.945	The research involves Austria and the USA, with a focus on the Austrian healthcare system,	The research activities and authors are primarily distributed in Vienna, Austria, and Hagerstown, MD, USA,	The primary research themes addressed in the article include health services utilization, access points to different levels of care, and comparisons of healthcare systems in developed countries,	Health services research, ecology of medical care, Austria, developed countries, comparison	12	14	31	5	The study is part of the research project ‘Ecology of Medical Care – Utilization of Health Care in Austria (ECOHCARE)’, funded by the Oesterreichische Nationalbank (Austrian National Bank) Anniversary Fund (grant number: 13683),	The authors declared no conflicts of interest,	The study involved significant institutional collaborations between the Medical University of Vienna and the Meritus Family Medicine Residency Program,	The study utilized the ecology of care model, assessing the utilization of the Austrian health care system through a quantitative approach using Computer Assisted Telephone Interviews (CATI) and a literature review of similar studies in other countries,	Cross-sectional study,	The study included 3508 respondents aged 15 years and older,	The study population comprised individuals representing various demographic groups across Austria, selected through Random Digital Dialing (RDD) and weighted by profession, age, highest education level, place of residence, and sex to enhance representativeness,	Not applicable	The primary outcomes measured were the utilization rates of various health care services, including GP visits, specialist consultations, outpatient hospital care, and hospitalizations,	The study also examined the demographic factors influencing utilization behavior and compared the Austrian data with those from other developed countries,	The authors suggest that establishing clear referral pathways from primary to secondary care could lead to more appropriate utilization patterns in Austria, They also emphasize the need for strengthening primary care systems to achieve better health outcomes and more efficient healthcare service utilization,
Hummer, M,, Lehner, T,, & Pruckner, G,	Low birth weight and health expenditures from birth to late adolescence	Austria	Department of Economics, Johannes Kepler University Linz, Altenberger Straße 69, 4040 Linz, Austria, The Austrian Center for Labor Economics and the Analysis of the Welfare State, Linz, Austria	2014	Original research	European Journal of Health Economics	2.139	2.21	1.114	0.915	The research is primarily based in Austria, focusing on Austrian health care data, without direct international collaboration,	The research activities and authors are concentrated in Linz, Austria,	The primary research themes addressed in the article include the impact of low birth weight (LBW) and very low birth weight (VLBW) on health care utilization and expenditures from birth to late adolescence,	Low birth weight, health expenditures, sibling fixed effects	13	11	27	1	The document does not explicitly mention the funding sources,	The document does not explicitly mention any conflicts of interest,	The study highlights significant institutional collaborations primarily between the Medical University of Vienna, University of Vienna, Medical University of Innsbruck, and ISPED in France,	The study utilized text mining techniques to code diagnoses and drug prescriptions into ICD10 and ATC classification systems, respectively, Multivariable logistic and Cox regression models were applied for statistical analysis,	Cross-sectional study and longitudinal observational study,	The study involved a representative sample of 695,068 patient records from 58 Austrian general practitioners' offices, identifying 31,374 patients with diabetes mellitus,	The study population included diabetic patients at risk for chronic kidney disease, with data covering a period from 1980 to 2008, The median age was 65 years, and 54,1% were women,	Not applicable	The primary outcomes were the monitoring of kidney function through serum creatinine measurements and the time between consecutive serum creatinine measurements,	Secondary outcomes were not explicitly defined, as the study focused on primary care monitoring,	The study suggests further exploration into the use of routine data collections for other health care endpoints, potential for improving health care policies, and addressing research gaps related to data structuring and bias reduction,
Zechmeister, I,, Österle, A,, Denk, P,, & Katschnig, H,	Incentives in Financing Mental Health Care in Austria	Austria	Department of Social Policy, Vienna University of Economics and Business Administration, Vienna, Austria, Department of Psychiatry, Division of Social Psychiatry and Evaluation Research, University of Vienna, Vienna, Austria,	2002	Original research	Journal of Mental Health Policy and Economics	NA	NA	NA	NA	The research is primarily based in Austria, focusing on Austrian mental health care financing, without direct international collaboration,	The research activities and authors are concentrated in Vienna, Austria,	The primary research themes addressed in the article include the analysis of financing structures, incentives and disincentives in mental health care, and their impact on patient-oriented and community-based mental health care in Austria,	Mental health care, financing, incentives, Austria, community-based care, deinstitutionalization, principal-agent theory	Not provided	Not provided	29	Not provided	The document states that no funding was declared for this research,	The authors declared no conflicts of interest,	The study does not indicate significant institutional collaborations outside of the listed affiliations,	The study used an analytical framework based on principal-agent theory, empirical evidence, and information on financial, organizational, and legal structures to identify the characteristics of actor-relationships and the position of single actors within the system,	Cross-sectional study with an analytical approach,	Not applicable, as the study does not involve primary data collection but rather an analysis of existing structures and systems,	Not applicable, as the study focuses on systemic analysis rather than individual participants,	Not applicable	The primary outcomes measured were the identification of incentives and disincentives within the mental health care financing system and their implications for patient-oriented and community-based mental health care,	The study also examined the power relations among various actors within the financing system and their impact on mental health care provision,	The authors suggest the need for further research to develop alternative financing mechanisms that support community-based and patient-oriented mental health care systems, They emphasize the importance of balancing power relations within the financing structures to improve mental health care provision in Austria,
Vyssoki, B,, Willeit, M,, Blüml, V,, Höfer, P,, Erfurth, A,, Psota, G,, Lesch, O, M,, & Kapusta, N, D,	Inpatient treatment of major depression in Austria between 1989 and 2009: Impact of downsizing of psychiatric hospitals on admissions, suicide rates and outpatient psychiatric services	Austria	Department of Psychiatry and Psychotherapy, Medical University of Vienna, Vienna, Austria, PSD-Vienna, Vienna, Austria, Department of Psychoanalysis and Psychotherapy, Medical University of Vienna, Vienna, Austria,	2011	Original research	Journal of Affective Disorders	3.705	4.2	1.693	1.89	The research is primarily based in Austria, focusing on Austrian psychiatric services, without direct international collaboration,	The research activities and authors are concentrated in Vienna, Austria,	The primary research themes addressed in the article include the impact of the downsizing of psychiatric hospitals on admissions for unipolar major depression, suicide rates, and the availability of outpatient psychiatric services in Austria,	Psychiatric services, unipolar depression, suicide rate, gender	7	9	19	Not provided	The document states that no funding was declared for this research,	The authors declared no conflicts of interest,	The study does not indicate significant institutional collaborations outside of the listed affiliations,	The study utilized aggregated data from Statistik Austria, including monthly hospital discharges with the diagnosis of unipolar depression, correlated with general health system parameters such as the number of hospital beds, suicide rates, density of psychotherapists, and sales of antidepressants, The data were analyzed using Spearman correlation coefficients to assess trends and relationships,	Cross-sectional study with a longitudinal component analyzing data from 1989 to 2008,	The study analyzed data from a total of 233,446 inpatient episodes with the diagnosis of depression,	The study population comprised patients diagnosed with unipolar depression admitted to Austrian hospitals between 1989 and 2008,	Not applicable	The primary outcomes measured were the number of inpatient treatment episodes for unipolar major depression, the reduction in psychiatric beds, and changes in suicide rates,	The study also examined the density of outpatient mental health service providers, such as psychotherapists and general practitioners, and the sales of antidepressants,	The authors suggest that more research is needed to evaluate the impact of changes in the mental health system on the prevalence of other diagnoses, such as bipolar disorders, in Austria, They also emphasize the importance of gender-specific awareness in recognizing depressive disorders in men and the need for long-term suicide prevention programs,
Berghold, C,, Berghold, A,, Fülöp, G,, Heuberger, S,, Strauss, R,, & Zenz, W,	Invasive meningococcal disease in Austria 2002: assessment of completeness of notification by comparison of two independent data sources	Austria	National Reference Center for Meningococci, Austrian Agency for Health and Food Safety, Graz, Austria, Institute for Medical Informatics, Statistics and Documentation, Medical University of Graz, Graz, Austria, Austrian Health Institute, Vienna, Austria, DG Public Health, Federal Ministry of Health and Women, Vienna, Austria, Division of General Pediatrics, Medical University of Graz, Graz, Austr…	2006	Original research	Wiener Klinische Wochenschrift	0.845	1.9	0.395	0.345	The research is primarily based in Austria, focusing on Austrian health care data, without direct international collaboration,	The research activities and authors are concentrated in Graz and Vienna, Austria,	The primary research themes addressed in the article include assessing the completeness and quality of surveillance data on invasive meningococcal disease by comparing two independent data sources in Austria,	Meningococci, completeness, ICD-code, incidence, capture-recapture	7	7	11	0	The document does not explicitly mention the funding sources,	The authors declared no conflicts of interest,	The study involves collaborations between the National Reference Center for Meningococci, the Medical University of Graz, the Austrian Health Institute, and the Federal Ministry of Health and Women,	The study compared data from the National Reference Center for Meningococci with the hospital discharge dataset from Austrian hospitals, They used the capture-recapture method to estimate the true number of cases of invasive meningococcal disease,	Cross-sectional study with a comparison of two independent data sources and a capture-recapture analysis,	The study identified a total of 95 cases of invasive meningococcal disease after review and capture-recapture analysis,	The study population comprised patients diagnosed with invasive meningococcal disease in Austria in 2002, identified through hospital discharge data and the National Reference Center for Meningococci,	Not applicable	The primary outcomes measured were the completeness of the notification system for invasive meningococcal disease, the incidence rates of the disease, and the estimation of true case numbers using the capture-recapture method,	The study also identified coding errors in hospital discharge data and assessed the impact of these errors on disease incidence estimates,	The authors suggest improving the accuracy of the hospital discharge dataset and ensuring that all probable cases of meningococcal disease are reported promptly to public health authorities, They also recommend periodic evaluations of surveillance systems to maintain high data quality,
Iyengar, S,, Tay-Teo, K,, Vogler, S,, Beyer, P,, Wiktor, S,, de Joncheere, K,, & Hill, S,	Prices, Costs, and Affordability of New Medicines for Hepatitis C in 30 Countries: An Economic Analysis	Austria, Switzerland	World Health Organization, Geneva, Switzerland, WHO Collaborating Centre for Pharmaceutical Pricing and Reimbursement Policies, Health Economics Department, Gesundheit Österreich GmbH, Vienna, Austria,	2016	Original research	PLOS Medicine	11.862	13.2	2.735	6.531	The research involves a global analysis, including Austria's contribution and collaboration patterns primarily with the WHO in Switzerland,	The research activities and authors are distributed across Geneva, Switzerland, and Vienna, Austria,	The primary research themes addressed in the article include the pricing, costs, and affordability of new medicines for Hepatitis C, specifically sofosbuvir and ledipasvir/sofosbuvir, and their economic impact on health systems and patients across 30 countries,	Hepatitis C, drug pricing, affordability, health economics, pharmaceutical policy, global health	Not provided	211	298	176	The authors received no specific funding for this work,	The authors declared no competing interests, except for Suzanne Hill, a member of the PLOS Medicine Editorial Board, and Kiu Tay-Teo, who had been an employee of Deloitte Australia within the past five years, but not involved in any project directly related to the content of this manuscript,	The study involved significant collaboration between the World Health Organization and the WHO Collaborating Centre for Pharmaceutical Pricing and Reimbursement Policies in Austria,	The study used a comparative analysis of published ex-factory prices of sofosbuvir and ledipasvir/sofosbuvir, adjusting for purchasing power parity (PPP), and analyzed the budgetary impact on national health systems and patient affordability using descriptive statistical analyses and data visualization,	Comparative economic analysis	The study covered price data from 26 OECD countries and 4 low- and middle-income countries (LMICs),	The study population includes countries with available price data for sofosbuvir and ledipasvir/sofosbuvir, covering both OECD and LMICs,	Not applicable	The primary outcomes measured were the prices of sofosbuvir and ledipasvir/sofosbuvir, the budgetary impact of treating Hepatitis C at these prices on national health systems, and the affordability of these treatments for individual patients,	The study also examined the variation in drug prices across countries and their relationship with national wealth and purchasing power,	The authors suggest the need for stakeholders to implement fairer pricing frameworks to deliver lower and more affordable prices for Hepatitis C treatments, They also emphasize the importance of continued research into the affordability and cost-effectiveness of new medicines in different global contexts,
Jesser, A,, Schaffler, Y,, Gächter, A,, Dale, R,, Humer, E,, & Pieh, C,	School Students' Concerns and Support after One Year of COVID-19 in Austria: A Qualitative Study Using Content Analysis	Austria	Department for Psychosomatic Medicine and Psychotherapy, University for Continuing Education Krems, Krems, Austria	2022	Original research	Healthcare	2.8	2.7	0.654	0.584	The journal involves global research, but the study focuses on Austria's context and contributions,	The research activities and authors are concentrated in Krems, Austria,	The primary research themes addressed in the article include the mental health impact of COVID-19 on adolescents, their concerns, and sources of support after one year of the pandemic, using qualitative content analysis,	Adolescents, COVID-19, youth mental health, qualitative research	Not provided	1	15	2	The research received no external funding, Open Access Funding was provided by the University for Continuing Education Krems,	The authors declared no conflicts of interest,	The study involved collaboration within the University for Continuing Education Krems, focusing on a specific region in Austria,	The study used a cross-sectional online survey and qualitative content analysis to examine open-ended responses from adolescents regarding their concerns and sources of support,	Cross-sectional study using qualitative content analysis	The study analyzed responses from a representative sample of 214 adolescents drawn from a total survey sample of 3052 adolescents aged 14–20,	The study population consisted of Austrian school students aged 14–20, representing various school types and backgrounds, including those with a migration background,	Not applicable	The primary outcomes measured were the main concerns of adolescents during the pandemic, including school-related issues, restrictions, self-related concerns, and interpersonal problems, The study also identified the most important sources of support for these adolescents,	Secondary outcomes included the identification of maladaptive coping strategies and the reluctance of young people to seek professional support, leading to suggestions for practice-oriented measures,	The authors suggest embedding youth-led peer interventions in traditional mental health services, expanding low-threshold psychosocial support services, and carefully considering school closures' impact on adolescents' mental health in future policymaking, Further in-depth qualitative research is recommended to deepen the understanding of adolescents' experiences during the pandemic,
Kapusta, N, D,, Posch, M,, Niederkrotenthaler, T,, Fischer-Kern, M,, Etzersdorfer, E,, & Sonneck, G,	Availability of Mental Health Service Providers and Suicide Rates in Austria: A Nationwide Study	Austria, Germany	Department of Psychoanalysis and Psychotherapy, Medical University of Vienna, Vienna, Austria, Institute for Medical Psychology, Center for Public Health, Medical University of Vienna, Vienna, Austria, Ludwig Boltzmann Institute for Social Psychiatry, Vienna, Austria, Medical Statistics Section, Medical University of Vienna, Vienna, Austria, Furtbach Hospital for Psychiatry and Psychotherapy, Stu…	2010	Original research	Psychiatric Services	2.635	4.7	1.5	1.405	The journal involves international research, with a specific focus on Austria's contributions and collaboration patterns in this study,	The research activities and authors are concentrated in Vienna, Austria, with one contributor from Stuttgart, Germany,	The primary research themes addressed in the article include the availability of mental health service providers and their impact on regional suicide rates in Austria, The study examines the relationship between the density of psychiatrists, psychotherapists, general practitioners, and socioeconomic factors,	Mental health services, suicide rates, Austria, socioeconomic factors, psychiatric services, psychotherapists, general practitioners	Not provided	30	17	Not provided	The document does not explicitly mention the funding sources,	The authors declared no conflicts of interest,	The study involves significant collaboration between various departments at the Medical University of Vienna and the Furtbach Hospital for Psychiatry and Psychotherapy in Germany,	The study used a hierarchical Bayesian model accounting for spatially correlated random effects with an intrinsic conditional autoregressive prior, It incorporated data from the Austrian population census, public employment service, and official health statistics,	Cross-sectional study with a small-area analysis	The study analyzed data from all 99 districts in Austria, covering the years 1991 to 2005,	The study population comprised all suicides in Austria recorded between 1991 and 2005, with population data stratified by age and gender from the Austrian census,	Not applicable	The primary outcomes measured were the effects of the density of mental health service providers on regional suicide rates, accounting for socioeconomic factors,	The study also examined the correlation between socioeconomic factors and the density of mental health service providers, highlighting the urban-rural divide in service availability,	The authors suggest that future research should focus on reducing socioeconomic barriers to mental health care, increasing the reimbursement of psychotherapy, and promoting the settlement of psychiatrists and psychotherapists in rural areas, Further studies are recommended to examine whether improvements in access to mental health care in urban areas align with the greater reductions in urban sui…
Kautzky-Willer, A,, Kaleta, M,, Lindner, S, D,, Leutner, M,, Thurner, S,, Klimek, P,	Sex Differences in Clinical Characteristics and Outcomes of Patients with SARS-CoV-2-Infection Admitted to Intensive Care Units in Austria	Austria, USA	Department of Internal Medicine III, Clinical Division of Endocrinology and Metabolism, Medical University of Vienna, Austria, Gender Institute, Austria, Section for Science of Complex Systems, CeMSIIS, Medical University of Vienna, Austria, Complexity Science Hub Vienna, Austria, Santa Fe Institute, USA	2022	Original research	Journal of Personalized Medicine	3.4	5.3	1.12	0.665	The research is primarily focused on Austria, but there is collaboration with an institution in the USA,	Research activities and authors are mainly from Vienna, Austria, including the Medical University of Vienna and Complexity Science Hub Vienna,	The primary research themes include clinical characteristics, outcomes of COVID-19 patients in ICUs, and sex differences in these outcomes,	Sex, gender, diabetes, COVID-19, ICU, mortality	Not provided	3	6	1	Medical-Scientific Fund of the Mayor of Vienna (grant number CoVid004), GENDER-NET Plus ERA-NET Cofund project GOING-FWD,	The authors declare no conflicts of interest,	Institutional collaborations include the Medical University of Vienna and the Complexity Science Hub Vienna, with additional collaboration from the Santa Fe Institute in the USA,	Study design involves a nationwide retrospective cohort study using the Austrian National COVID Database,	Retrospective cohort study	36,188 hospitalized patients, with 5,118 patients requiring ICU management,	Characteristics include demographics, clinical characteristics, vital signs, laboratory tests, comorbidities, and patient management details for those admitted to ICUs with COVID-19 in Austria,	Analysis of interventions such as mechanical ventilation, use of oxygen masks, tracheal tubes, and nutritional support (enteral and parenteral),	The primary outcomes measured include mortality and the need for mechanical ventilation,	Secondary outcomes include ICU and hospital stay durations, Glasgow Coma Scale responses, and various laboratory values,	The authors highlight the need for further research into sex-specific risks and possible disparities to improve precision medicine and public health responses to the COVID-19 pandemic,
Korecka, N,, Rabenstein, R,, Pieh, C,, Stippl, P,, Barke, A,, Doering, B,, Gossmann, K,, Humer, E,, & Probst, T,	Psychotherapy by Telephone or Internet in Austria and Germany Which CBT Psychotherapists Rate It more Comparable to Face-to-Face Psychotherapy in Personal Contact and Have more Positive Actual Experiences Compared to Previous Expectations?	Austria, Germany	Danube University Krems, Austria, Austrian Federal Association for Psychotherapy, Vienna, Austria, Catholic University of Eichstätt-Ingolstadt, Germany	2020	Original research	International Journal of Environmental Research and Public Health	3.39	3.4	1.06	0.747	The journal publishes research from multiple countries, with a focus on public health issues globally, For this particular research, the primary focus is on Austria and Germany,	Research activities and authors are mainly distributed across Austria (Danube University Krems, Austrian Federal Association for Psychotherapy) and Germany (Catholic University of Eichstätt-Ingolstadt),	The primary research themes addressed include the comparability of remote psychotherapy (telephone and internet) to face-to-face psychotherapy, the impact of COVID-19 on psychotherapy practices, and factors influencing psychotherapists' experiences with remote psychotherapy,	Psychotherapists, remote psychotherapy, telephone, internet, experiences, expectations, comparability, COVID-19	25	21	36	Not provided	This research received no external funding,	The authors declare no conflict of interest, However, P,S,, as the president of the ÖBVP, has an interest in representing the psychotherapists well,	The collaboration is primarily between institutions in Austria and Germany, involving Danube University Krems, Austrian Federal Association for Psychotherapy, and Catholic University of Eichstätt-Ingolstadt,	The study used a quantitative cross-sectional design with an online survey distributed to registered CBT psychotherapists in Austria and Germany,	Cross-sectional study	237 CBT therapists (151 in Austria and 86 in Germany), with a final sample of 190 CBT therapists included in the analysis,	The study population consisted of CBT psychotherapists practicing in Austria and Germany during the early weeks of the COVID-19 lockdown,	Not applicable	The primary outcomes measured were the subjective assessment of the comparability of remote psychotherapy to face-to-face psychotherapy and the actual experiences with remote psychotherapy compared to previous expectations,	Secondary outcomes included the influence of factors such as age, gender, and the number of patients treated on the assessment of remote psychotherapy,	Future research should investigate the differences between remote and face-to-face psychotherapy in various aspects of the psychotherapeutic process, develop standardized survey instruments, and conduct longitudinal studies to better understand the causal relationships and the impact of remote psychotherapy on patient outcomes, The importance of providing good guidelines and training for the use …
Kreidl, P,, de Kat, C,, Luckner-Hornischer, A,, Decristoforo, P,, Broksch, I,, Würzner, R,, & Schmid, D,	Utilization and impact of European immunization week to increase measles, mumps, rubella vaccine uptake in Austria in 2016	Austria, Denmark	Department of Hygiene, Microbiology and Public Health, Division of Hygiene and Medical Microbiology, Medical University of Innsbruck, Austria, WHO Regional Office for Europe, Copenhagen, Denmark,	2017	Original research	Vaccine	3.285	7.2	1.441	1.561	The research involves Austria and Denmark, highlighting international collaboration,	The research activities and authors are primarily from Austria, specifically from the Medical University of Innsbruck,	The primary research themes include vaccination uptake, European Immunization Week (EIW) activities, and public health strategies to increase MMR vaccine coverage,	Vaccination, vaccine hesitancy, measles, European immunization week, disease elimination	4	5	9	1	Financial support from Gottardi – Feine Weine, Land Tirol, Lions Club Goldenes Dachl Innsbruck, Lions Club Hall, Medical University Innsbruck, and Tiroler Gebietskrankenkasse, No support from pharmaceutical companies,	None declared,	Collaboration between Medical University of Innsbruck and WHO Regional Office for Europe,	The study utilized a combination of awareness-raising activities, extended vaccination hours, and a knowledge, attitudes, and practices (KAP) survey,	Cross-sectional study	223 participants in the KAP survey,	The study population includes residents of Tyrol, Austria, with a focus on diverse demographic characteristics,	Extended vaccination hours, awareness campaigns through media, educational sessions, and distribution of informational materials,	Increase in MMR vaccine uptake during European Immunization Week (EIW) compared to other periods,	Positive attitudes towards vaccination and improved knowledge about MMR vaccination among the population,	Further research on identifying barriers to vaccination and testing solutions to increase vaccine uptake, Continued use of EIW and other strategies to support immunization programs and achieve high coverage rates,
Kronbichler, A,, Effenberger, M,, Shin, J, I,, Koppelstätter, C,, Denicolò, S,, Rudnicki, M,, Neuwirt, H,, Soler, M, J,, Stevens, K,, Bruchfeld, A,, Tilg, H,, Mayer, G,, & Perco, P,	Is There Decreasing Public Interest in Renal Transplantation? A Google TrendsTM Analysis	Austria, South Korea, Spain, UK, Sweden	Medical University Innsbruck, Austria, Yonsei University College of Medicine, Seoul, Korea, Hospital Universitari Vall d’Hebron, Barcelona, Spain, Queen Elizabeth University, Hospital, Glasgow, UK, Karolinska Institutet, Karolinska University Hospital, Stockholm, Sweden,	2020	Original research	Journal of Clinical Medicine	4.242	4.6	1.297	0.774	The research includes contributions from Austria, South Korea, Spain, the UK, and Sweden, with a primary focus on Austrian involvement,	The research activities and authors are primarily centered in Innsbruck, Austria, with collaborations in Vienna, and other international cities,	The primary theme of the article is public interest in renal transplantation, assessed through Google Trends analysis,	Kidney transplantation, transplant numbers, live donors, public awareness, Google Trends	4	4	5	2	No external funding was declared for this research,	The authors declared no conflicts of interest,	The study involves collaborations between multiple institutions, including Medical University Innsbruck, Yonsei University, Hospital Universitari Vall d’Hebron, Queen Elizabeth University Hospital, and Karolinska Institutet,	The study utilized Google Trends data to analyze public interest in kidney transplantation over time,	The study design is an observational analysis based on Google Trends data,	Not applicable, the study analyzed internet search data over a period from 2004 to 2018,	The study focused on internet users searching for information related to kidney transplantation,	Not applicable	Decrease in public interest in kidney transplantation as measured by Google Trends indices,	Correlation of Google Trends data with the number of kidney transplants performed in various countries,	The study highlights the need for increased public awareness and better information dissemination about kidney transplantation through various platforms, especially social media, It also suggests further research into the factors influencing public interest and effective strategies to raise awareness about organ donation and transplantation,
Krutter, S,, Schaffler-Schaden, D,, Eßl-Maurer, R,, Seymer, A,, Osterbrink, J,, & Flamm, M,	Home care nursing for persons with dementia from a family caregivers' point of view: Predictors of utilisation in a rural setting in Austria	Austria	Institute for Nursing Science and Practice, Paracelsus Medical University, Salzburg, Austria, Institute of General Practice, Family Medicine and Preventive Medicine, Paracelsus Medical University, Salzburg, Austria, Department of Sociology, Paris Lodron University, Salzburg, Austria,	2022	Original research	Health & Social Care in the Community	3.18	4	1.14	0.923	This journal features international research but focuses heavily on community health and social care issues relevant to various countries, including Austria,	Research activities are concentrated in Salzburg, Austria, involving rural areas within Salzburg County,	The primary research themes addressed are home care nursing, dementia care, family caregiving, predictors of health service utilisation, and rural healthcare settings,	Behavioural Model of Health Care Use, community services, dementia, family caregiver, health service use, home care nursing, rural setting	1	4	4	Not provided	Stifterverband für die Deutsche Wissenschaft	The authors declared no competing interests,	The research involves collaboration among different departments within the Paracelsus Medical University and Paris Lodron University, indicating strong intra-university cooperation,	The study utilised a mixed-methods approach, combining quantitative data from surveys with qualitative insights from interviews,	Cross-sectional study	107 family caregivers completed the survey,	Family caregivers of persons with dementia residing in rural areas of Salzburg County, Demographics include varied ages and genders, with a significant portion being spouses or children of the dementia patients,	Not applicable	Identification of predisposing, enabling, and need factors that predict the utilisation of home care nursing services by persons with dementia and their caregivers,	Analysis of the influence of caregiver burden, disruptive behaviour, and independence in daily activities on service utilisation,	Future research should aim to include persons with dementia directly in studies to better understand their perspectives and barriers to service utilisation, There is also a need to develop tailored support strategies for rural caregivers, especially those dealing with disruptive behaviour and low dependency PwD,
Łaszewska, A,, Schwab, M,, Leutner, E,, Oberrauter, M,, Spiel, G,, Simon, J,	Measuring broader wellbeing in mental health services: validity of the German language OxCAP-MH capability instrument	Austria, UK	Department of Health Economics, Center for Public Health, Medical University of Vienna, Austria, pro mente Forschung, Klagenfurt am Wörthersee, Austria, pro mente kärnten GmbH, Klagenfurt am Wörthersee, Austria, Department of Psychiatry, Warneford Hospital, University of Oxford, UK, HERC, Nuffield Department of Population Health, University of Oxford, UK,	2019	Original research	Quality of Life Research	2.773	3.6	1.116	1.11	The research involved authors from Austria and the UK, with Austria being the primary contributor,	Research activities and authors are distributed across different institutions in Vienna and Klagenfurt am Wörthersee, Austria,	The primary research themes addressed in the article include broader wellbeing, quality of life, psychometric validation, and mental health services,	Quality of life, PROM (Patient-Reported Outcome Measures), Capabilities, Psychometric validation, Mental health, Wellbeing,	Not provided	15	28	3	The article mentions that no external funding was provided for the study,	The authors declare no conflicts of interest,	The research highlights collaboration between the Medical University of Vienna and institutions in Klagenfurt am Wörthersee, Austria, as well as the University of Oxford, UK,	The study utilized exploratory factor analysis (EFA), test-retest reliability analysis, and responsiveness assessments,	The study was a longitudinal observational study,	159 participants at baseline, with 127 completing the 6-month follow-up,	The study population included patients in socio-psychiatric services in Carinthia, Austria, with a variety of mental health diagnoses,	Not applicable	The primary outcome measured was the validity and reliability of the German language OxCAP-MH capability instrument,	Responsiveness to health status changes and discriminant validity of the instrument,	Future research could focus on further validation of the OxCAP-MH in different settings and populations, and its application in routine mental health service evaluations to better capture broader aspects of wellbeing,
Łaszewska, A,, Wancata, J,, Jahn, R,, & Simon, J,	The excess economic burden of mental disorders: findings from a cross-sectional prevalence survey in Austria	Austria	Department of Health Economics, Center for Public Health, Medical University of Vienna, Clinical Division of Social Psychiatry, Department of Psychiatry and Psychotherapy, Medical University of Vienna,	2020	Original research	The European Journal of Health Economics	3.132	3.9	1.326	1.116	The research is primarily conducted in Austria, with no other countries involved in the affiliations,	The study involved a representative sample of the non-elderly, non-institutionalized adult population across all federal states of Austria,	Primary research themes include the economic burden of mental disorders, healthcare resource utilization, and productivity loss associated with mental health issues,	Mental disorders, Excess cost, Economic burden, Productivity loss	Not provided	11	21	Not provided	The article does not explicitly mention the funding sources or grant numbers,	No conflicts of interest were declared by the authors,	The research reflects institutional collaboration between different divisions of the Medical University of Vienna,	The study uses a cross-sectional prevalence survey design with data collected through face-to-face interviews,	Cross-sectional study	The study included 1007 respondents,	The sample consisted of adults aged 18–65, living in private households, with sufficient knowledge of the German language, It excluded children, adolescents, individuals over 65, those living in institutions, the homeless, and those with insufficient German language skills,	Not applicable	The study aimed to estimate the economic burden of mental disorders by assessing excess healthcare and productivity loss costs,	Differences in healthcare costs between individuals with severe and non-severe mental disorders, and the impact of physical comorbidities on overall costs,	The study suggests that future resource allocation and service planning should consider the substantial economic burden of both severe and non-severe mental disorders, especially in the context of coexisting physical comorbidities, Further research is recommended to explore the cost differences associated with various mental health diagnoses and the effectiveness of potential interventions,
Lionis, C,, Papadakaki, M,, Saridaki, A,, Dowrick, C,, O'Donnell, C, A,, Mair, F, S,, van den Muijsenbergh, M,, Burns, N,, de Brún, T,, O'Reilly de Brún, M,, van Weel-Baumgarten, E,, Spiegel, W,, MacFarlane, A,	Engaging migrants and other stakeholders to improve communication in cross-cultural consultation in primary care: a theoretically informed participatory study	Austria, UK, Greece, Ireland, Netherlands	Ludwig Boltzmann Institute for Health Promotion Research, Austria, University of Crete, Greece, University of Liverpool, UK, University of Glasgow, UK, Radboud University, Medical Center, Netherlands, University of Limerick, Ireland,	2016	Original research	BMJ Open	2.496	3.068	1.005	1.474	The research involved countries including Austria, England, Greece, Ireland, and the Netherlands, highlighting collaboration across these European nations,	Within Austria, the study involved primary care settings, with stakeholders including migrants, general practitioners, nurses, administrative staff, interpreters, and health service planners, Specific cities or regions within Austria are not detailed,	The primary research themes include communication in cross-cultural consultations, participatory approaches in primary care, and implementation of guidelines and training initiatives for improving healthcare for migrants,	Cross-cultural communication, primary care, migrants, participatory study, guidelines, training initiatives, Normalisation Process Theory (NPT), Participatory Learning and Action (PLA),	Not provided	29	58	11	The study was part of the European Union RESTORE project, funded by the EU FP-7 program,	The article does not declare any conflicts of interest,	The co-authorship pattern indicates strong collaborative networks among institutions in Austria, England, Greece, Ireland, and the Netherlands, Institutional collaborations were crucial in conducting the participatory research across these diverse healthcare systems,	The study used a combination of Normalisation Process Theory (NPT) and Participatory Learning and Action (PLA) to engage stakeholders in the selection and implementation of guidelines and training initiatives,	The study employed a qualitative case study design,	A total of 78 stakeholders participated in the study, with country-specific participation as follows: Austria (15), England (9), Greece (16), Ireland (11), Netherlands (27),	The study population included migrants, general practitioners, nurses, administrative staff, interpreters, and health service planners, covering diverse sociodemographic backgrounds,	The interventions involved selecting and implementing guidelines and training initiatives to improve cross-cultural communication in primary care settings,	The primary outcome was the democratic selection and engagement with one guideline or training initiative per setting, as well as the establishment of conditions for successful implementation,	Secondary outcomes included identifying barriers and promoters to the sensemaking and engagement with the guidelines and training initiatives,	Future research should focus on the long-term impact of implemented guidelines and training initiatives on healthcare outcomes for migrants, The study also highlights the need for more research involving undocumented migrants and other underrepresented groups, Potential impacts on policy include incorporating participatory approaches in the development of healthcare guidelines and training progra…
Mahlknecht, A,, Engl, A,, Barbieri, V,, Bachler, H,, Obwegeser, A,, Piccoliori, G,, Wiedermann, C, J,	Attitudes towards career choice and general practice: a cross-sectional survey of medical students and residents in Tyrol, Austria	Austria, Italy	Institute of General Practice and Public Health, College of Health Care Professions, Lorenz-Boehler-street 13, Bolzano 39100, Italy, Institute of General Practice, Medical University Innsbruck, Christoph-Probst-square 1, Innsbruck 6020, Austria, Department of Neurosurgery, University Hospital of Innsbruck, Anichstreet 35, Innsbruck 6020, Austria, UMIT – Private University for Health Sciences, Med…	2024	Original research	BMC Medical Education	2.7	3.4	1.603	0.935	The research involved countries including Austria, Italy (South Tyrol), and Germany, highlighting collaboration across these regions,	The study focused on medical students and residents in Tyrol, Austria, The participants were surveyed from multiple medical institutions and hospitals within this region,	The primary research themes include attitudes towards career choices in general practice, professional values of medical students and residents, and factors influencing career intentions in primary health care,	General practice, Primary health care, Career choice, Graduate medical education, Undergraduate medical education, Curriculum, Cross-sectional survey	1	0	1	1	The article does not explicitly mention specific funding sources,	The article declares no conflicts of interest,	The co-authorship pattern indicates strong collaborative networks among institutions in Austria, Italy, and Germany, Institutional collaborations were crucial in conducting the research across these diverse healthcare systems,	The study utilized a cross-sectional survey design, employing an online questionnaire to gather data on professional values, career intentions, and attitudes towards general practice,	Cross-sectional study	The study included 528 medical students and 103 residents,	The study population consisted of medical students and residents in Tyrol, Austria, The demographics included a majority of participants being Austrian and South Tyrolean, with a nearly equal gender distribution,	Not applicable	The primary outcomes measured were the professional values, perceptions of general practice, interest in general practice as a career, and factors influencing career choices among medical students and residents,	Secondary outcomes included the perceived preparedness for general practice roles and comparisons between general practice and specialist medicine,	Future research should focus on developing and evaluating interventions to enhance the attractiveness of general practice among medical students and residents, The study suggests that high-quality undergraduate education and ensuring professional autonomy are crucial for improving interest in general practice,
Mathis-Edenhofer, S,, Röthlin, F,, Wachabauer, D,, Haneef, R,, Ventura, I,, Fülöp, G,	Regional health care profiles – an improved method for generating case studies on the catchment areas of envisaged primary health care units in Austria: a report to the InfAct Joint Action	Austria, France	The Austrian National Public Health Institute (Gesundheit Österreich GmbH, GÖG), Austria, Department of Non-Communicable Diseases and Injuries, Santé Publique France, France, Federal Ministry of Social Affairs, Health, Care and Consumer Protection, Austria	2022	Original research	Archives of Public Health	2.87	2.1	0.805	0.811	The research primarily involves Austria, with contributions from France, reflecting international collaboration within the European Union,	The research activities are focused on various municipalities within Austria, specifically targeting 2122 municipalities to generate comprehensive health care profiles,	The primary research themes include the development of regional health care profiles, needs assessment, health care service supply, health status indicators, and health facility planning,	Primary health care, Needs assessment, Catchment area, Health care service supply, Health status indicators, Health facility planning	2	2	6	2	The project received funding from the European Union’s Health Programme (2014–2020) as part of the project ‘801553 / InfAct’, Additionally, the implementation and design were funded by the Austrian Federal Health Agency (Bundesgesundheitsagentur),	Romana Haneef is a co-author of the paper and the editor of the “Health Information System” section of “Archives of Public Health,” All other authors declare no competing interests related to the work,	The co-authorship pattern indicates strong collaborative networks among institutions in Austria and France, These collaborations were essential in developing and validating the regional health care profiles,	The study used an interactive report generator to produce location-specific regional health care profiles (RHCPs/PHC), The methodology involved designing a core structure for the report, selecting 35 health indicators, and visualizing the data using an integrative geographical information system,	Methodological study focusing on the development and application of a report generator for health care profiles,	The study analyzed data from 2122 Austrian municipalities,	The study did not focus on individual participants but rather on health care data aggregated at the municipality level, The data sources included population data, survey data, inpatient and outpatient data, income statistics, and more,	Not applicable	The primary outcome was the development of a comprehensive, location-specific RHCP/PHC for each municipality in Austria, providing detailed health care information for primary health care planning,	Secondary outcomes included the provision of a user manual to assist health care providers in interpreting the RHCPs/PHC and developing primary care strategies,	Future research should focus on integrating additional data sources, improving data resolution, and incorporating public transport accessibility into the profiles, The study also highlights the potential for applying similar methodologies in other European countries to support health care planning and policy development,
Mayer, S,, & Österle, A,	Socioeconomic determinants of prescribed and non-prescribed medicine consumption in Austria	Austria	Department of Health Economics, Centre for Public Health, Medical University of Vienna, Vienna, Austria, Institute for Social Policy, Department of Socioeconomics, WU Wien, Vienna, Austria,	2015	Original research	European Journal of Public Health	2.591	3.1	1.213	1.024	The journal and the research primarily focus on Europe, with a strong emphasis on Austria's healthcare system,	The research activities are centered in Austria, utilizing data from the European Health Interview Survey collected in Austria,	The primary research themes include socioeconomic inequalities in medicine consumption, the influence of education and income on prescribed and non-prescribed medicine use, and patterns of polypharmacy in Austria,	Socioeconomic determinants, prescribed medicines, non-prescribed medicines, polypharmacy, Austria, health inequalities	33	30	49	2	The article does not explicitly mention specific funding sources,	The article declares no conflicts of interest,	The research shows collaboration between two major Austrian institutions: the Medical University of Vienna and WU Wien,	The study used multivariate logistic regressions based on data from the European Health Interview Survey to analyze the determinants of medicine use in Austria,	Cross-sectional study	The study analyzed data from 13,291 individuals aged 25 and over,	The study population consisted of Austrian adults aged 25 and over, with a representative sample based on geographic region, age, and sex,	Not applicable	The primary outcomes measured were the consumption patterns of prescribed and non-prescribed medicines and the prevalence of polypharmacy among different socioeconomic groups,	Secondary outcomes included the reasons for general practitioner consultations and the influence of socioeconomic status on health-seeking behaviors,	Future research should focus on using claims data to overcome the limitations of self-reported data and further investigate the institutional determinants of medicine use inequalities, The study highlights the need to disentangle responses to ill health and the impact of the institutional context,
Munsch, N,, Gruarin, S,, Nateqi, J,, Lutz, T,, Binder, M,, Aberle, J, H,, Martin, A,, & Knapp, B,	Symptoms associated with a COVID-19 infection among a non-hospitalized cohort in Vienna	Austria, Germany	Science Department, Symptoma GmbH, Vienna, Austria, Science Department, Symptoma GmbH, Salzburg, Austria, Department of Internal Medicine, Paracelsus Medical University, Salzburg, Austria, Vienna Health Care Company, Vienna, Austria, Center for Virology, Medical University of Vienna, Vienna, Austria, Faculty of Computer Science,	2022	Original research	Wiener klinische Wochenschrift	2.6	2.7	0.735	0.461	The research primarily involves Austria, with contributions from institutions based in Vienna and Salzburg, and a collaboration with a company based in Germany,	The study focuses on Vienna, Austria, with participants using the Vienna Social Fund’s online COVID-19 symptom checker,	The primary research themes include COVID-19 symptom analysis, non-hospitalized patients' symptom frequencies, self-reported symptom checkers, and machine learning-based prediction of COVID-19 positivity,	Symptom assessment, self-reported, symptom checker, chatbot, machine learning	4	3	4	3	The study received funding from the European Union’s Horizon 2020 research and innovation programme under grant agreement No 830017 and by the Austrian Research Promotion Agency under grant agreement No 880939, supported by the Federal Ministries Republic of Austria for Digital and Economic Affairs and Climate Action, Environment, Energy, Mobility, Innovation and Technology,	N, Munsch, S, Gruarin, J, Nateqi, T, Lutz, A, Martin, and B, Knapp are current or past employees of Symptoma GmbH, J, Nateqi and T, Lutz hold shares of Symptoma, M, Binder and J, H, Aberle declare that they have no competing interests,	The co-authorship pattern indicates strong collaboration between Austrian institutions and the private company Symptoma GmbH, which has offices in both Austria and Germany,	The study used an online COVID-19 symptom checker to collect self-reported symptoms from users, followed by a nucleic acid amplification test (NAAT) for those assessed as high risk, The data were analyzed using logistic regression models and machine learning techniques to predict COVID-19 positivity based on reported symptoms,	Cross-sectional study	The study included 9133 symptomatic individuals who were assessed as high risk and subsequently tested using a NAAT,	The study population consisted of non-hospitalized individuals in Vienna who reported COVID-19-like symptoms via an online symptom checker,	The intervention involved using an online symptom checker to identify high-risk individuals and offer them a NAAT for COVID-19,	The primary outcomes measured were the frequencies of specific symptoms among COVID-19 positive and negative individuals and the performance of a machine learning classifier in predicting COVID-19 positivity,	Secondary outcomes included the analysis of symptom co-occurrence and sex differences in symptom reporting,	Future research could focus on improving the accuracy of symptom checkers, expanding the study to other populations, and analyzing the impact of vaccination and emerging variants on symptom presentation, The study suggests that systematic data collection from a general population can provide valuable insights into the characteristics of COVID-19,
Oberndorfer, R,, Alexandrowicz, R, W,, Unger, A,, Koch, M,, Markiewicz, I,, Gosek, P,, Heitzman, J,, Iozzino, L,, Ferrari, C,, Salize, H, J,, Picchioni, M,, Fangerau, H,, Stompe, T,, Wancata, J,, & de Girolamo, G,	Needs of forensic psychiatric patients with schizophrenia in five European countries	Austria, Germany, Italy, Poland, UK	Clinical Division of Social Psychiatry, Medical University of Vienna, Austria, Institute of Psychology, University of Klagenfurt, Austria, Institute of Psychiatry and Neurology, Department of Forensic Psychiatry, Warsaw, Poland, Unit of Epidemiological Psychiatry and Evaluation, IRCCS Istituto Centro San Giovanni Di Dio Fatebenefratelli, Brescia, Italy, Medical Faculty Mannheim, Central Institute…	2023	Original research	Social Psychiatry and Psychiatric Epidemiology	4.4	5.1	1.256	1.75	The research involves Austria, Germany, Italy, Poland, and the United Kingdom, indicating a broad European collaboration,	Research activities are distributed across multiple regions within Austria and the other involved countries, Specific regions or cities within Austria are not detailed,	The primary research themes include needs assessment of forensic psychiatric patients with schizophrenia, cross-country comparisons of forensic psychiatric services, and health service research,	Forensic psychiatry, Schizophrenia spectrum disorders, Needs assessment, Health service research	2	1	3	1	Not explicitly mentioned,	No specific conflicts of interest are mentioned,	The co-authorship pattern shows a collaborative network across several European countries, including institutions in Austria, Germany, Italy, Poland, and the United Kingdom, These collaborations are vital for comprehensive cross-country analyses,	The study used the Camberwell Assessment of Needs—Forensic Version (CANFOR) to assess the needs of forensic psychiatric patients, Multiple linear regression analyses were performed to identify predictors of needs,	Cross-sectional study	The study included 221 patients with schizophrenia spectrum disorders from forensic psychiatric services,	The study population comprised forensic psychiatric patients with schizophrenia spectrum disorders and a history of significant interpersonal violence, The participants were between 18 and 65 years of age from Austria, Germany, Italy, Poland, and the United Kingdom,	Not applicable	The primary outcomes measured were the type and frequency of needs as assessed by both patients and staff using the CANFOR,	Secondary outcomes included identifying predictors of met, unmet, and total needs,	Future research could focus on understanding the reasons behind the discrepancies in needs assessments between patients and staff, improving communication and information sharing, and tailoring interventions to better address the identified needs, The study highlights the importance of considering both patient and staff perspectives for effective forensic psychiatric care,
O'Donnell, C, A,, Mair, F, S,, Dowrick, C,, O’Reilly-de Brún, M,, de Brún, T,, Burns, N,, Lionis, C,, Saridaki, A,, Papadakaki, M,, van den Muijsenbergh, M,, van Weel-Baumgarten, E,, Gravenhorst, K,, Cooper, L,, Princz, C,, Teunissen, E,, van den Driessen Mareeuw, F,, Vlahadi, M,, Spiegel, W,, & MacFarlane, A,	Supporting the use of theory in cross-country health services research: a participatory qualitative approach using Normalisation Process Theory as an example	Austria, UK, Greece, Ireland, Netherlands, Scotland	Institute of Health and Wellbeing, College of Medical, Veterinary and Life Sciences, University of Glasgow, Scotland, Institute of Psychology, Health and Society, University of Liverpool, England, Department of General Practice, National University of Ireland, Galway, Ireland, School of Medicine, University of Glasgow, Scotland, Clinic of Social and Family Medicine, University of Crete, Greece, F…	2017	Original research	BMJ Open	2.413	3.9	1.005	1.372	The research involves Austria, England, Greece, Ireland, the Netherlands, and Scotland, reflecting broad European collaboration,	Research activities are distributed across primary care settings in Austria, England, Greece, Ireland, and the Netherlands, Specific regions or cities within Austria include Vienna,	The primary research themes include the use of Normalisation Process Theory (NPT) in health services research, cross-country health services research methodologies, participatory research approaches, and implementation science in primary care settings,	Cross-country research, health services research, Normalisation Process Theory, participatory qualitative research, primary care, implementation science	9	7	16	15	The study was funded by the European Union’s Seventh Framework Programme for research, technological development and demonstration under grant agreement No, 257258,	No specific conflicts of interest are mentioned in the provided text,	The co-authorship pattern shows extensive collaboration among various European institutions, indicating strong cross-country research networks essential for multisite studies,	The study used participatory qualitative research methods, including interactive workshops, role plays, and group exercises to support the application of Normalisation Process Theory (NPT) in the RESTORE project, The methodology emphasized experiential learning and iterative feedback,	Participatory qualitative study	The research team consisted of 18 members from different disciplinary backgrounds, including general practitioners, anthropologists, sociologists, and health services researchers,	The study population comprised RESTORE project research team members and local stakeholders, including primary care practitioners, migrants, community interpreters, and policy makers from Austria, England, Greece, Ireland, and the Netherlands,	The intervention involved developing and delivering a structured training program to support the use of NPT in cross-country health services research,	The primary outcome measured was the increased knowledge and confidence of the research team in applying NPT to their fieldwork, as well as the successful integration of theory into the research design, data collection, and analysis,	Secondary outcomes included the smooth transition to cross-country qualitative coding of study data and the development of generic recommendations for applying theory in health services research,	Future research could focus on applying the lessons learned from this study to other theoretical frameworks and multisite international projects, The study emphasizes the importance of time, experiential learning, and interactive approaches in building theoretical knowledge and suggests the need for further exploration of theory application in diverse health service contexts,
Zurl, B,, Bayerl, A,, De Vries, A,, Geinitz, H,, Hawliczek, R,, Knocke-Abulesz, T, H,, Lukas, P,, Pötter, R,, Raunik, W,, Scholz, B,, Schratter-Sehn, A,, Sedlmayer, F,, Seewald, D, Selzer, E,, Kapp, K, S,	ÖGRO survey on radiotherapy capacity in Austria: Status quo and estimation of future demands	Austria	Universitätsklinik für Strahlentherapie-Radioonkologie, Comprehensive Cancer Center Graz, Medizinische Universität Graz, Klinische Abteilung für Strahlentherapie-Radioonkologie, Universitätsklinikum Krems, Abteilung für Strahlentherapie-Radioonkologie, Landeskrankenhaus Feldkirch, Abteilung für Radio-Onkologie, Krankenhaus der Barmherzigen Schwestern Linz, Institut für Radioonkologie, SMZ-Ost Don…	2018	Original research	Strahlentherapie und Onkologie	2.491	4.29	1.06	0.801	The research focuses on Austria, and all affiliations are within Austria, There is no indication of collaboration with other countries in this study,	The research involves multiple cities and regions within Austria, including Graz, Krems, Feldkirch, Linz, Vienna, Innsbruck, Klagenfurt, Salzburg, Vöcklabruck, and Wiener Neustadt,	Primary care, Public health, Radiotherapy capacity and demand, Regional healthcare planning	Radiobiology, Health Service Administration, Waiting time, Radiation retreatment, Projections and predictions,	2	2	3	0	Not explicitly mentioned,	The authors declare no conflicts of interest,	The research involves multiple institutions across Austria, indicating a strong national collaborative network within the field of radiotherapy,	Survey and data collection from all Austrian radiotherapy centers, Prospective recording of waiting times, Use of national and international epidemiological prediction data,	Cross-sectional study with prospective elements	The study included data from 14 radiotherapy centers covering a population of 8,51 million people,	The study population includes radiotherapy patients in Austria, with data collected on treatment series, fractions, retreatments, and waiting times,	Not applicable	Radiotherapy capacity in terms of MV units and treatment series, Average number of fractions per case, Waiting times for radiotherapy,	Predictions of future radiotherapy demands for 2020 and 2030, Regional differences in radiotherapy capacity and provision,	The study suggests the need for increased MV units and improved regional healthcare planning to meet future demands, It highlights emerging trends in radiotherapy demand and emphasizes the importance of regular national surveys to monitor and address capacity issues,
Ostermann, H,, Hoess, V,, Mueller, M,	Efficiency of the Austrian disease management program for diabetes mellitus type 2: a historic cohort study based on health insurance provider's routine data,	Austria	Division for Health Policy, Administration and Law, Department of Public Health and HTA, University for Health Sciences, Medical Informatics and Technology, Eduard Wallnöfer-Zentrum I, Hall in Tyrol, Austria, Department for Health Economics, Austrian Health Institute, Vienna, Austria, Unit for Health Management, Social Insurance Institution for Business, Vienna, Austria,	2012	Original research	BMC Public Health	2.076	NA	NA	1.005	The research focuses on Austria, and all affiliations are within Austria, There is no indication of collaboration with other countries in this study,	The research involves multiple cities and regions within Austria, including Hall in Tyrol and Vienna,	Primary care, Public health, Disease management programs, Diabetes mellitus type 2, Health services utilization and costs,	Diabetes management, Health services utilization, Cost analysis, Disease management program,	13	13	30	1	The evaluation study was mandated to the Division for Health Policy, Administration, and Law at UMIT by the Social Insurance Institution for Business, The funding institution had no influence on the study design, data collection, analysis, or manuscript submission,	Potential conflicts of interest exist due to the contractual relationships with the Social Insurance Institution for Business, However, the authors did not encounter any attempt of influence during the research project,	The research involves collaboration among several institutions in Austria, particularly the University for Health Sciences, Medical Informatics and Technology, the Austrian Health Institute, and the Social Insurance Institution for Business,	Historic cohort study comparing average annual levels of in- and outpatient health services utilization and associated costs for patients enrolled and not enrolled in the DMP before (2006) and two years after (2009) the implementation of the program in Austria,	Retrospective cohort study	12,199 persons identified as diabetes patients treated with anti-diabetic medication or anti-diabetics with insulin throughout the study period, 314 diabetics were enrolled in the DMP,	The study population includes diabetes patients covered by the Social Insurance Institution for Business in Austria, Characteristics include patients treated with anti-diabetic medication or insulin,	Not applicable	Not applicable (no specific interventions or treatments were implemented as part of the study),	Patterns of outpatient health care service utilization, Hospital admission rates, Number of prescribed medications, Costs of outpatient health services and inpatient care,	None specified,	The study suggests further promotion of the DMP should be accompanied by prospective research and preferably controlled trials, It emphasizes the need for continuous monitoring and evaluation to ensure the program's effectiveness and cost efficiency,
Piribauer, F,, Thaler, K,, Harris, M, F,	Covert checks by standardised patients of general practitioners’ delivery of new periodic health examinations: clustered cross-sectional study from a consumer organisation,	Austria, Australia	International Screening Committee for Austria, Austrian Public Health Association, Vienna, Austria, Department for Clinical Epidemiology and Evidence-based Medicine, Danube University Krems, Austria,Centre for Primary Health, Care and Equity, UNSW Sydney, Australia,	2012	Original research	BMJ Open	1.583	NA	0.783	1.004	The research involves institutions from Austria and Australia, indicating international collaboration, The primary focus of the research is on healthcare practices in Vienna, Austria,	The research activities and authors are primarily distributed within Vienna, Austria,	Preventive care, Periodic health examinations (PHE), General practitioners' adherence to guidelines, Consultation and waiting times,	Preventive care, General practitioners, Standardised patients, Periodic health examinations, Vienna,	0	2	2	7	The research received no specific grant from any funding agency in the public, commercial, or not-for-profit sectors,	The authors declare no competing interests,	The study involves collaboration among institutions in Austria and Australia, highlighting international cooperation in health services research,	The study utilized secondary data analysis of a clustered cross-sectional direct observation survey,	Clustered cross-sectional study	21 randomly selected GPs were visited by two different ISPs each, resulting in 40 observation protocols,	The study population includes general practitioners (GPs) in Vienna, Austria,	Not applicable	The primary outcomes measured in the study include: Consultation time, Waiting times, Guideline adherence in history taking,	Not explicitly specified	The study suggests that the analysis of physicians' performance in preventive care should continue, emphasizing the need for ongoing research into clinical data to enhance understanding and potentially improve healthcare practices,
Poeppl, W,, Herkner, H,, Burgmann, H,, Pustelnik, T,, Mooseder, G,, Popow-Kraupp, T,, Redlberger-Fritz, M,	Performance of the QuickVue Influenza A+B Rapid Test for Pandemic H1N1 (2009) Virus Infection in Adults	Austria	Department of Infectious Diseases and Tropical Medicine, Medical University of Vienna, Vienna, Austria, Department of Emergency Medicine, Medical University of Vienna, Vienna, Austria, Department of Dermatology and Tropical Medicine, Military Hospital Vienna, Vienna, Austria, Department of Virology, Medical University of Vienna, Vienna, Austria,	2011	Original research	PLoS ONE	4.092	NA	1.367	1.394	The research focuses on Austria, with all affiliations within Austria, There is no indication of collaboration with other countries in this study,	The research involves multiple institutions in Vienna, Austria,	Diagnostic accuracy of rapid influenza tests, Pandemic influenza A H1N1 (2009) virus infection, Comparison of rapid test with RT-PCR,	Influenza, Pandemic H1N1, Rapid diagnostic test, Sensitivity, Specificity,	Not provided	12	13	0	The authors have no support or funding to report,	The authors have declared that no competing interests exist,	The study involves collaboration among multiple departments within the Medical University of Vienna and the Military Hospital Vienna, indicating strong intra-institutional collaboration,	The study used a prospective observational design to compare the QuickVue Influenza A+B rapid test with RT-PCR for pandemic influenza A H1N1 (2009) virus infection,	Prospective observational study	The study included 209 patients,	The study population consisted of adults suspected of having pandemic influenza A H1N1 (2009) virus infection, mainly young adults, with a mean age of 20 years (range 17-38 years),	Not applicable	Sensitivity, specificity, positive predictive value, and negative predictive value of the QuickVue Influenza A+B rapid test compared with RT-PCR,	None specified	The study suggests that a positive QuickVue test provides considerable information for diagnosing pandemic influenza A H1N1 (2009) virus infection in young adults, but that negative results should be verified with PCR if relevant for patient management or public health measures, The study highlights the need for further research on the diagnostic performance of rapid tests in different age groups…
Poggenburg, S,, Reinisch, M,, Höfler, R,, Stigler, F,, Avian, A,, Siebenhofer, A,	General practitioners in Styria – who is willing to take part in research projects and why?	Austria, Germany	Institute of General Practice and Health Services Research, Medical University of Graz, Austria, Institute for Medical Informatics, Statistics and Documentation, Medical University of Graz, Austria, Institute of General Practice, Goethe University, Frankfurt am Main, Germany,	2017	Original research	Wiener klinische Wochenschrift	1.003	NA	0.666	0.252	The article is published in an Austrian journal, highlighting contributions primarily from Austria with collaborative input from Germany,	The research is focused on Styria, a region in Austria, The survey was sent to general practitioners (GPs) in this specific region,	The primary research theme is understanding the willingness of GPs in Styria to participate in health services research (HSR) projects, The study also investigates sociodemographic factors, motivators, and inhibitors for participation in research,	Health services research, General practice, Practice-based research network, Motivating factor,	4	3	15	0	Open access funding was provided by the Medical University of Graz,	The authors declared no competing interests,	The study was conducted by researchers from the Medical University of Graz and Goethe University, Frankfurt am Main, indicating a collaboration between Austrian and German institutions,	The study used a cross-sectional survey design, A questionnaire was developed based on a literature review and pre-tested with five GPs,	Cross-sectional study	The survey was sent to 1015 GPs, and 135 completed questionnaires were included in the analysis,	General practitioners in Styria, Austria, The demographics included age, gender, type of practice, and contractual status with sickness funds,	Not applicable	Willingness to participate in HSR projects, Motivating factors for participation, Inhibiting factors for participation,	Sociodemographic data of GPs willing to participate in HSR, Research questions and subjects of interest to GPs,	The authors suggest that understanding the factors influencing GPs' willingness to participate in research can help in planning future projects, They emphasize the need for more support and resources to enhance participation rates and establish practice-based research networks in Austria,
Puchner, R,, Vavrovsky, A,, Pieringer, H,, Hochreiter, R,, Machold, K, P,	The Supply of Rheumatology Specialist Care in Real Life, Results of a Nationwide Survey and Analysis of Supply and Needs	Austria	Rheumatology Practice, Wels, Austria, Academy for Value in Health GmbH, Vienna, Austria, Diakonissen Hospital Linz, Linz, Austria, Department of Finance, Accounting and Statistics, Institute for Statistics and Mathematics, Vienna University of Economics and Business, Vienna, Austria, Division of Rheumatology, Department of Internal Medicine III, Medical University of Vienna, Vienna, Austria	2020	Original research	Frontiers in Medicine	5.091	5.7	1.086	1.212	The article is published in an international journal with global contributions, with a focus on Austrian healthcare,	The research covers all registered rheumatologists in Austria, with data collected nationwide,	The primary research theme is the analysis of the supply and demand for rheumatology care in Austria, examining work hours, patient care time, and the balance between supply and need for rheumatology services,	Musculoskeletal disorders, Rheumatoid arthritis, Rheumatology workforce, Epidemiology, Health services research, Rheumatology care,	15	9	18	1	The study was supported by a dedicated grant from the Austrian Society of Rheumatology and Rehabilitation (ÖGR),	AV was employed by the Academy of Value in Health GmbH, The remaining authors declare no commercial or financial relationships that could be construed as a potential conflict of interest,	The study involved collaborations between various Austrian institutions, including universities, hospitals, and private practices,	The study used a nationwide survey distributed to all registered rheumatologists in Austria, The survey was available both online and via telephone interviews,	Cross-sectional study	149 of the 215 registered specialists completed the questionnaire, with 140 included in the final analysis after excluding non-active rheumatologists,	Austrian rheumatologists, with a median age of 53 years and a median of 11 years of work experience post-rheumatology training, Both male and female rheumatologists from various practice settings (hospital, office, or both) were included,	Not applicable	Weekly working hours, Time allocation for RMD and non-RMD patients, Full-time equivalents (FTE) for rheumatology care, Balance between supply and demand for rheumatology services,	Distribution of work settings among rheumatologists, Time spent on research, teaching, and administrative duties,	The authors suggest addressing the shortage of rheumatologists by increasing training positions and considering the integration of healthcare professionals in rheumatology care, They highlight the need for policy changes to better match the supply with the growing demand for rheumatology services in Austria,
Rabady, S,, Hoffmann, K,, Brose, M,, Lammel, O,, Poggenburg, S,, Redlberger-Fritz, M,, Stiasny, K,, Wendler, M,, Weseslindtner, L,, Zehetmayer, S,, Kamenski, G,	Symptoms and risk factors for hospitalization of COVID-19 presented in primary care	Austria	Department of General Health Studies, Division General and Family Medicine, Karl Landsteiner University of Health Sciences, Krems, Austria, Unit Health Services Research and Telemedicine in Primary Care, Department of Preventive- and Social Medicine, Center for Public Health, Medical University of Vienna, Vienna, Austria, Praxis Dr, Oliver Lammel, Ramsau am Dachstein, Austria, Ordination Dr, Step…	2022	Original research	Wiener klinische Wochenschrift	2.6	NA	0.711	0.446	The article is published in an Austrian journal, indicating contributions primarily from Austria,	The research covers GP practices from seven out of nine Austrian federal states, indicating a broad distribution of research activities within Austria,	The primary research themes include identifying symptoms and risk factors for hospitalization due to COVID-19, focusing on data collected from Austrian general practitioners during the early stages of the pandemic,	Primary care, COVID-19, Predictors,Hospital admission,	3	3	2	1	A grant was provided by the Styrian Academy of General Medicine, Graz, Open access funding was provided by Karl Landsteiner Privatuniversität für Gesundheitswissenschaften,	The authors declared no competing interests,	The study involved collaborations between various Austrian institutions, including Karl Landsteiner University of Health Sciences, Medical University of Vienna, and private practices,	The study used a retrospective observational design, collecting data from electronic health records and self-reported symptoms over a 14-day period,	Retrospective observational study	The study included 295 patients from 25 GP practices,	Patients above 18 years with a positive SARS-CoV-2 test, including demographics such as age and gender, and health status over a 14-day period,	Not applicable	Identifying early COVID-19 symptoms and their association with hospitalization, including fever, dyspnea, malaise, fatigue, and cough,	Associations between the number of symptoms and the likelihood of hospitalization, and the persistence of symptoms over 14 days,	The study suggests the need for further research to confirm findings through prospective studies and to consider additional testing strategies and early interventions for patients with unspecific symptoms, The importance of monitoring for Long COVID and its implications on patient care and follow-up is also highlighted,
Zechmeister-Koss, I,, Tüchler, H,, Goodyear, M,, Lund, I, O,, Paul, J, L,	Reaching families where a parent has a mental disorder: Using big data to plan early interventions	Austria, Australia, Norway	Ludwig Boltzmann Institute for Health Technology Assessment, Vienna, Austria, School of Rural Health, Monash University Melbourne, Wellington, Clayton, Victoria, Australia, The Norwegian Institute of Public Health, Oslo, Norway, Tirol Kliniken GmbH, Mental Health Research Group Programme, The Village, Ludwig Boltzmann Gesellschaft, MedUni Innsbruck, Austria, Department of Psychiatry, Psychotherap…	2020	Original research	Neuropsychiatrie	1.207	1.7	0.488	0.334	The article is published in an Austrian journal, indicating contributions primarily from Austria with collaborations from Australia and Norway,	The research is focused on the region of Tyrol in Austria, analyzing data from the Tyrolean health insurance,	The primary research theme is the identification and early intervention for children of parents with mental disorders, using big data to plan early interventions,	Child, Parents, Mental illness, Mental health services, Health insurance	4	3	4	6	The research was conducted as part of the Ludwig Boltzmann Gesellschaft Research Group ‘Village’ in cooperation with the Medical University of Innsbruck, funded by the Austrian Ministry of Education, Science and Research,	The authors declared no competing interests,	The study involved collaborations between the Ludwig Boltzmann Institute for Health Technology Assessment, Monash University, the Norwegian Institute of Public Health, and Tirol Kliniken GmbH,	The study used a descriptive analysis of administrative claims data from the Tyrolean health insurance, focusing on mental health services uptake,	Retrospective observational study	Data covers 373,481 persons aged 19-64 years, with specific analyses for the year 2017, including 49,494 patients,	Adults aged 19-64 years in Tyrol, Austria, using mental health services, including hospital inpatient and day-care services, outpatient psychiatrist and psychotherapy services, prescription medication, and sick leave,	Not applicable	Uptake of mental health services, including prescription medication, outpatient psychiatric services, psychotherapy, and inpatient or day-care services,	Gender differences in service use, geographical patterns of service use, and types of mental disorders diagnosed,	The authors suggest improving early identification and support for children of parents with mental disorders through better utilization of primary care and adult mental health services, They also highlight the need for enhanced data linkage and comprehensive data collection to support further research and policy development,
Reiter, J,, Weibelzahl, S,, Duden, G, S,	Would’ve, could’ve, should’ve: a cross-sectional investigation of whether and how healthcare staff’s working conditions and mental health symptoms have changed throughout 3 pandemic years	Austria, Germany	Department of Occupational, Economic, and Social Psychology, University of Vienna, Wien, Austria, Department of Psychology, PFH Private University of Applied Sciences, Göttingen, Germany, Department of Community Psychology, FernUniversitat in Hagen, Hagen, Germany,	2024	Original research	BMJ Open	2.4	NA	0.989	1.145	The article is published in an international journal with global contributions, focusing on data from Germany and Austria,	The research includes healthcare staff from Germany and Austria, with data collected online,	The primary research themes include examining the mental health and working conditions of healthcare staff throughout the COVID-19 pandemic, investigating changes in psychological strain, job demands, and resources, and exploring differences between professional groups such as physicians, nurses, and paramedics,	Mental health, Healthcare staff, COVID-19, Job demands,Work culture,	Not provided	Not provided	0	14	Open Access Funding was provided by the University of Vienna, No additional funding was received for this study,	The authors declared no competing interests,	The study involved collaborations between the University of Vienna, PFH Private University of Applied Sciences, and FernUniversitat in Hagen, indicating strong academic collaboration between Austrian and German institutions,	The study employed a cross-sectional observational design using an online survey, The survey included self-report measures to assess psychological strain, help-seeking behavior, job demands, and work culture,	Cross-sectional study	The study included 421 healthcare professionals from Germany and Austria,	Healthcare staff including physicians, nurses, and paramedics from both public and private healthcare facilities, with demographic data collected such as age, gender, occupation, and country of residence,	Not applicable	Psychological strain measured using an ICD-10-based symptom checklist, Perceived effectiveness of employer measures against job demands, Help-seeking behavior for psychological support,	Differences in mental health symptoms between professional groups, Impact of work culture on psychological strain and help-seeking behavior,	The authors suggest further research to explore interventions to improve work culture and address structural issues such as staff shortages and long working hours, They emphasize the importance of supporting healthcare staff's mental health and reducing job demands to prevent long-term negative consequences,
Rinner, C,, Sauter, S, K,, Endel, G,, Heinze, G,, Thurner, S,, Klimek, P,, Duftschmid, G,	Improving the informational continuity of care in diabetes mellitus treatment with a nationwide Shared EHR system: Estimates from Austrian claims data	Austria, USA	Center for Medical Statistics, Informatics and Intelligent Systems, Medical University of Vienna, Vienna, Austria, Main Association of Austrian Social Security Institutions, Vienna, Austria, Santa Fe Institute, Santa Fe, NM, USA, International Institute for Applied Systems Analysis, Laxenburg, Austria,	2016	Original research	International Journal of Medical Informatics	3.21	3.6	1.37	1.049	The article is published in an international journal, with contributions from Austria and the USA,	The research is based on Austrian claims data, covering the entire Austrian population,	The primary research theme is evaluating the potential benefits of a nationwide Shared Electronic Health Record (EHR) system in improving informational continuity of care for diabetes mellitus (DM) patients in Austria, The study focuses on the degree of fragmentation of DM care and the amount of information that could be made available through such a system,	Shared EHR system, Diabetes mellitus, Continuity of care, Health information exchange (HIE), Austria	7	18	41	Not provided	The study did not specify particular funding sources within the provided text,	The authors declared no conflicts of interest,	The study involved collaborations between the Medical University of Vienna, Main Association of Austrian Social Security Institutions, Santa Fe Institute, and International Institute for Applied Systems Analysis, indicating a multidisciplinary collaboration,	The study utilized a quantitative analysis based on social security claims data from 7,9 million Austrians over two years (2006 and 2007),	Retrospective observational study	The study analyzed data from 7,9 million Austrians, identifying 391,630 DM patients,	Austrian diabetes mellitus patients identified through medication data and inpatient diagnoses, including both pharmaceutically and non-pharmaceutically treated patients,	Not applicable	Degree of fragmentation of DM care in Austria, Amount of information that would be made available by a nationwide Shared EHR system	Comparisons between a comprehensive Shared EHR system and the Austrian ELGA system in terms of information availability,	The authors suggest that there is a high need for health information exchange (HIE) in Austria, particularly for DM care, They recommend that the Austrian ELGA system expand the types of documents shared to include more information from primary care providers, and emphasize the potential benefits of improved informational continuity of care,
Rutten-van Mölken, M,, Karimi, M,, Leijten, F,, Hoedemakers, M,, Looman, W,, Islam, K,, Askildsen, J, E,, Kraus, M,, Ercevic, D,, Struckmann, V,, Pitter, J, G,, Cano, I,, Stokes, J,, Jonker, M,, on behalf of the SELFIE consortium	Comparing patients’ and other stakeholders’ preferences for outcomes of integrated care for multimorbidity: a discrete choice experiment in eight European countries	Austria, Croatia, Germany, Hungary, Netherlands, Norway, Spain, UK	Erasmus School of Health Policy & Management, Erasmus University Rotterdam, The Netherlands, Staff Defence Healthcare Organisation, Ministry of Defence, Utrecht, The Netherlands, Department of Economics, University of Bergen, Bergen, Hordaland, Norway, Institut fur Hohere Studien, Wien, Austria, Agency for Quality and Accreditation in Health Care and Social Welfare, Zagreb, Croatia, Department of…	2020	Original research	BMJ Open	2.692	NA	0.898	1.145	The research involves contributions from Austria, Croatia, Germany, Hungary, the Netherlands, Norway, Spain, and the UK, with Austria being a significant participant,	Within Austria, specific regions or cities involved are not detailed in the provided text, Generally, the distribution includes broader European collaboration,	The primary research themes addressed in the article include integrated care for multimorbidity, patient and stakeholder preferences, health and well-being outcomes, and cost outcomes,	The article does not explicitly list keywords in the provided excerpt, Typically, they may include terms like "integrated care," "multimorbidity," "patient preferences," "stakeholder preferences," and "discrete choice experiment,"	13	12	16	4	The study is part of the SELFIE project, funded by the European Union's Horizon 2020 research and innovation program under grant agreement No 634288,	No conflicts of interest are declared by the authors in the provided text,	The research is part of the SELFIE consortium, indicating significant collaboration among multiple European institutions and countries,	The study uses a discrete choice experiment (DCE) to measure preferences for outcomes of integrated care among patients and other stakeholders,	Discrete choice experiment (DCE)	5122 respondents	The study population includes patients with multimorbidity, partners and other informal caregivers, professionals, payers, and policymakers from eight European countries,	Not applicable	Preferences for outcomes of integrated care, including physical functioning, psychological well-being, social relationships and participation, enjoyment of life, resilience, person-centeredness, continuity of care, and total costs,	Not specifically mentioned,	The study suggests that enjoyment of life is a critical outcome for integrated care in multimorbidity, indicating the need for greater involvement of social and mental care providers, Differences in preferences between patients and professionals call for shared decision-making and a balanced focus on well-being and physical functioning,
Salvador-Carulla, L,, Amaddeo, F,, Gutiérrez-Colosía, M, R,, Salazzari, D,, Gonzalez-Caballero, J, L,, Montagni, I,, Tedeschi, F,, Cetrano, G,, Chevreul, K,, Kalseth, J,, Hagmair, G,, Straßmayr, C,, Park, A,-L,, Sfetcu, R,, Wahlbeck, K,, Garcia-Alonso, C,	Developing a tool for mapping adult mental health care provision in Europe: the REMAST research protocol and its contribution to better integrated care	Austria, Australia, Italy, Spain, France, UK, Norway, Romania, Finland	The University of Sydney, Australia, University of Verona, Italy, PSICOST Research Association, University of Loyola Sevilla, Spain, University of Cadiz, Spain, University of Bordeaux, France, INSERM, France, King’s College London, UK, Université Paris Diderot, France, AP-HP, France, SINTEF Technology and Society, Norway, IMEHPS Research, Austria, London School of Economics and Political Science,…	2015	Original research	International Journal of Integrated Care (IJIC)	1.557	NA	0.761	0.604	The research involves contributions from Austria, Australia, Italy, Spain, France, the UK, Norway, Romania, and Finland, with significant participation from Austria,	Within Austria, the research activities are distributed in Vienna (IMEHPS Research),	The primary research themes addressed in the article include mental health care mapping, integrated care, health service research, and evidence-informed policy,	Mental health care, Evidence-informed policy, Health service research, Integrated care,	Not provided	Not provided	58	Not provided	The research was funded by the European Commission Seventh Framework Programme (FP7/2007-2013) under grant agreement n° 261459,	The authors declared no conflicts of interest,	The study was conducted by the REFINEMENT group, which included various European institutions and researchers from different countries, indicating strong international collaboration,	The study employed an ecological design combining standard descriptions of service provision and implementation for health planning, The REMAST tool used includes standardised health service research instruments and geographical information systems (GIS),	Ecological study design	Data was collected from mental health services across eight European countries, encompassing multiple health districts and regions,	The study population included mental health services and their users in selected regions across eight European countries, focusing on adult mental health care,	Not applicable	The primary outcomes measured include the availability of main types of care, care placement capacity, workforce capacity, and geographical accessibility to services,	Quality indicators of relative efficiency and the feasibility of the REMAST tool for evidence-based policy and planning,	The study suggests that the outcomes can facilitate cooperative work and knowledge transfer among public agencies and institutions involved in mental health planning and provision, The techniques and knowledge generated could be transferred to the mapping of other areas of integrated care,
Santillan-Ramos, P,, Humer, E,, Schaffler, Y,, Pieh, C,, Probst, T,, Felnhofer, A,, Kothgassner, O,, Netzer, I,, & Jesser, A,	Impact of the COVID-19 pandemic on the work of clinical psychologists in Austria: results of a mixed-methods study	Austria	Department for Psychosomatic Medicine and Psychotherapy, University of Continuing Education Krems, Krems an der Donau, Austria, Faculty of Psychotherapy Science, Sigmund Freud University, Vienna, Austria, Division of Psychotherapy, Department of Psychology, Paris Lodron University of Salzburg, Salzburg, Austria, Division of Pediatric Pulmonology, Allergology and Endocrinology, Department of Pedia…	2024	Original research	Frontiers in Psychology	2.6	NA	1.073	1.051	The research is primarily focused on Austria with collaborations within Austrian institutions, No international collaboration is indicated in the affiliations,	The research activities are distributed across various cities in Austria including Krems an der Donau, Vienna, and Salzburg, Specific regions in Austria involved are Eastern Austria (Vienna, Lower Austria, Burgenland), Southern Austria (Carinthia, Styria), and Western Austria (Upper Austria, Salzburg, Tyrol, Vorarlberg),	The primary research themes addressed in the article include: The impact of COVID-19 on clinical psychological practice, Changes in patient numbers and treatment settings, The need for increased resources and support for clinical psychologists, Mental health trends during the pandemic,	COVID-19, clinical psychologist, mixed-methods study, mental health professionals, public health	0	0	0	Not provided	The authors declared no financial support for the research, authorship, and/or publication of this article,	The authors declared that the research was conducted in the absence of any commercial or financial relationships that could be construed as a potential conflict of interest,	The article indicates collaborations between various Austrian institutions, highlighting a strong network within the country,	The study used a mixed-methods approach, incorporating both quantitative (cross-sectional survey) and qualitative (content analysis) methods,	Cross-sectional study using an internet-based survey,	The study included 172 Austrian clinical psychologists,	The study population consisted of clinical psychologists in Austria, with the majority (91,9%) being female, averaging 44,9 years of age, and having been in the profession for an average of 13,9 years,	Not applicable	Primary outcomes measured included changes in the number of patients, treatment settings, working conditions, and the perceived impact of the pandemic on clinical practice,	Secondary outcomes included the need for political and legislative support, increased resources, and better networking and collaboration opportunities,	Future research directions suggested include the need for continued support for mental health professionals, further studies on the long-term impact of the pandemic on mental health services, and the development of policies to better integrate psychological services into the healthcare system,
Sanwald, A,, & Theurl, E,	Out-of-pocket expenditure by private households for dental services – empirical evidence from Austria	Austria	Department of Economics and Statistics, University of Innsbruck, Universitätsstrasse 15, A-6020 Innsbruck, Austria	2016	Original research	Health Economics Review	0.595	NA	1.218	1.073	The research is primarily focused on Austria with collaborations within Austrian institutions, No international collaboration is indicated in the affiliations,	The research activities are distributed within Austria, specifically at the University of Innsbruck,	The primary research themes addressed in the article include: Socio-economic determinants of out-of-pocket expenditure (OOPE) for dental services, Household characteristics affecting OOPE, Impact of public and private insurance on OOPE,	Out-of-pocket expenditure, Dental services, Two-part model, Generalized linear model	8	9	15	1	The authors declared no financial support for the research, authorship, and/or publication of this article,	The authors declared that the research was conducted in the absence of any commercial or financial relationships that could be construed as a potential conflict of interest,	The article indicates collaborations within the University of Innsbruck, highlighting a strong network within the institution,	The study used a two-part model (Logit/GLM) and one-part GLM to analyze the determinants of OOPE for dental services,	Cross-sectional study using data from the Austrian household budget survey 2009/10,	The study included data from 5,787 households,	The study population consisted of Austrian households, analyzed for various socio-economic characteristics such as household structure, age, education level, and insurance type,	Not applicable	Primary outcomes measured included the probability and level of OOPE for dental services, influenced by household characteristics, age, education, income, and type of public insurance,	Secondary outcomes included the impact of private health insurance on OOPE, which was found to be insignificant,	The authors suggest that household budget surveys are a useful data source for studying healthcare expenditures and emphasize the need for further research to validate these findings at the individual level and in different healthcare contexts, They also highlight the importance of considering the household structure in policy discussions related to healthcare financing,
Schäffler, Y,, Probst, T,, Jesser, A,, Humer, E,, Pieh, C,, Stippl, P,, Haid, B,, & Schigl, B,	Perceived Barriers and Facilitators to Psychotherapy Utilisation and How They Relate to Patient’s Psychotherapeutic Goals	Austria	Department for Psychosomatic Medicine and Psychotherapy, University for Continuing Education Krems, 3500 Krems, Austria, Austrian Federal Association for Psychotherapy, 1030 Vienna, Austria, Department of Psychology and Psychodynamics, Karl Landsteiner University of Health Sciences, 3500 Krems, Austria,	2022	Original research	Healthcare	2.645	4	0.855	0.568	The research focuses on Austria's contribution, with no specific indication of international collaboration,	The research activities and authors are distributed across various regions and cities within Austria, specifically Krems and Vienna,	The primary research themes addressed in the article include: Barriers and facilitators to psychotherapy utilization, Psychotherapeutic goals of patients, Mental health services research, Qualitative content analysis,	Barriers, Facilitators, Psychotherapy, Mental health services research, Qualitative research, Austria,	6	4	9	3	The article explicitly mentions that this research received no external funding,	The authors declared no conflicts of interest,	The co-authorship pattern indicates institutional collaborations among the University for Continuing Education Krems, the Austrian Federal Association for Psychotherapy, and the Karl Landsteiner University of Health Sciences,	The study employed qualitative content analysis, including frequency count of the number of codings to analyze relationships between categories, The research utilized semi-structured face-to-face interviews for data collection,	The study design used was a qualitative cross-sectional study,	The study included 21 participants who underwent face-to-face semi-structured interviews,	The study population consisted of patients treated by psychotherapists in private practice in Austria, The demographics were varied, including a majority of female participants (16 out of 21), with ages ranging from 18 to 59 years,	Not applicable	The primary outcomes measured were the self-reported barriers and facilitators to psychotherapy utilization and their relationship to psychotherapy goals,	Not specified in the article	The authors suggest the need for further research to: Improve access to psychotherapy, including financial coverage and reducing bureaucratic obstacles, Enhance mental health literacy and de-stigmatization of mental health issues, Investigate the impact of intrinsic versus extrinsic motivation on therapy outcomes and goal formulation,
Schanda, H,, Stompe, T,, & Ortwein-Swoboda, G,	Dangerous or Merely 'Difficult'? The New Population of Forensic Mental Hospitals	Austria	Justizanstalt Göllersdorf, Schlossgasse, 2013 Göllersdorf, Austria, Psychiatric University Clinic Vienna, Währinger Gürtel, 1090 Vienna, Austria	2009	Original research	European Psychiatry	3.365	NA	NA	NA	The research is focused on Austria, with no indication of international collaboration, The journal itself is based in Europe, which includes a broader scope of international contributions,	The research activities and authors are based in Göllersdorf and Vienna, Austria,	The primary research themes addressed in the article include: Forensic psychiatry, Epidemiology of mentally disordered offenders, Mental health care reforms, Involuntary admissions and criminal commitments,	Schizophrenia and psychosis, Violence, Epidemiology, Forensic psychiatry, Psychiatry in Europe,	Not provided	Not provided	50	Not provided	The article does not explicitly mention funding sources,	The article does not mention any declared conflicts of interest,	The co-authorship pattern indicates institutional collaborations among Justizanstalt Göllersdorf and the Psychiatric University Clinic Vienna,	The study utilized quantitative analysis of national data on service provision and criminal statistics from 1970 to 2008, Curve estimations and statistical analyses were performed using the Statistical Package for the Social Sciences (SPSS),	The study design used was a longitudinal analysis of administrative data spanning several decades,	The study analyzed national data but does not specify a sample size in terms of individual participants,	The study population included mentally disordered offenders in Austria who were judged not guilty by reason of insanity (NGRI), The characteristics include individuals with severe mental illnesses, primarily schizophrenia,	Not applicable	The primary outcomes measured were the incidence and prevalence of mentally disordered offenders judged NGRI and the changes in the types of offences leading to forensic psychiatric admissions,	The study also looked at the impact of mental health reforms on the provision of care and the rates of involuntary admissions to psychiatric hospitals,	The authors suggest further research to understand the relationship between mental health care provision and the increase in forensic psychiatric admissions, They also highlight the need to address the care of "difficult" patients within the community to prevent their institutionalization in forensic settings,
Schenk, H,, Heidinger, P,, Insam, H,, Kreuzinger, N,, Markt, R,, Nägele, F,, Oberacher, H,, Scheffknecht, C,, Steinlechner, M,, Vogl, G,, Wagner, A, O,, Rauch, W,	Prediction of hospitalisations based on wastewater-based SARS-CoV-2 epidemiology	Austria	Unit of Environmental Engineering, University of Innsbruck, Innsbruck, Austria, Department of Microbiology, University of Innsbruck, Innsbruck, Austria, Institute of Water Quality and Resource Management, TU Wien, Vienna, Austria, Austrian Centre of Industrial Biotechnology, Graz, Austria, Institut für Umwelt und Lebensmittelsicherheit des Landes Vorarlberg, Bregenz, Austria, Institut für Lebensm…	2023	Original research	Science of the Total Environment	10.753	14.1	2.021	1.85	The research is focused on Austria, with no indication of collaboration with other countries based on the author affiliations,	The research activities and authors are distributed across various regions and cities in Austria, including Innsbruck, Vienna, Graz, Bregenz, and Klagenfurt,	Primary research themes include wastewater-based epidemiology, SARS-CoV-2 monitoring, hospitalisation prediction, and public health surveillance,	Wastewater-based epidemiology, SARS-CoV-2, Hospitalisation, Bed occupancy	20	19	24	11	Austrian Federal Ministry of Social Affairs, Health, Care and Consumer Protection, Region of Tyrol, Förderkreis 1669, Austrian Federal Ministry of Education, Science and Technology, Land Vorarlberg, Land Kärnten, Austrian Ministry of Agriculture, Forestry, Regions and Water Management,	The authors declared that they have no known competing financial interests or personal relationships that could have appeared to influence the work reported in this paper,	The research involves collaboration among multiple Austrian institutions, including universities and government bodies, The co-authorship patterns indicate strong institutional collaborations within Austria,	Study design involves multivariate regression models, Data pre-processing techniques, cross-correlation analysis, and coefficient of determination optimization approaches were used,	Cross-sectional study with a focus on data analysis and model prediction,	A total of 15,656 data points were utilized, gathered between April 2020 and August 2022,	The study population includes data from wastewater treatment plants covering approximately 70% of Austria's population,	Not applicable	The primary outcome measured is the prediction of hospitalisation bed occupancy based on SARS-CoV-2 concentrations in wastewater,	The study also evaluates the temporal lead of wastewater signals over hospitalisation occupancy levels and the effect of increasing the number of monitored wastewater treatment plants on forecast accuracy,	The authors suggest that future research should focus on further improving forecast models by incorporating more wastewater data, addressing the changing dynamics of SARS-CoV-2 variants, and exploring the potential of wastewater-based epidemiology in other infectious diseases,
Schuster, R,, Pokorny, R,, Berger, T,, Topooco, N,, & Laireiter, A, R,	The Advantages and Disadvantages of Online and Blended Therapy: Survey Study Amongst Licensed Psychotherapists in Austria	Austria, Switzerland, Sweden	Outpatient Center for Clinical Psychology, Psychotherapy and Health Psychology, Department of Psychology, University of Salzburg, Salzburg, Austria, Faculty of Psychology, University of Vienna, Vienna, Austria, Department of Clinical Psychology and Psychotherapy, University of Berne, Berne, Switzerland, Department of Behavioural Sciences and Learning, Linköping University, Linköping, Sweden,	2018	Original research	Journal of Medical Internet Research	4.945	6.44	1.687	1.379	The research primarily focuses on Austria, with significant contributions from institutions in Switzerland and Sweden	Research activities and authors are distributed across Salzburg and Vienna in Austria, Berne in Switzerland, and Linköping in Sweden,	The primary research themes addressed in the article include the evaluation of web-based and blended therapies, therapists' attitudes toward these interventions, and the impact of technology in therapeutic practices,	computer-assisted therapy, eHealth, psychotherapy, attitude of health personnel, attitude to health, mobile phone	12	66	114	12	The article does not explicitly mention the funding sources or grant numbers,	The authors declared no conflicts of interest,	The co-authorship pattern indicates collaborations between Austrian institutions (University of Salzburg, University of Vienna) and international partners in Switzerland (University of Berne) and Sweden (Linköping University),	The study used a survey design to collect data on therapists' attitudes, It included the presentation of an informational video to assess its impact on therapists' attitudes,	Cross-sectional survey study,	The study surveyed 95 licensed Austrian psychotherapists,	The study population consisted of licensed psychotherapists in Austria, with a mix of different professional backgrounds, including psychology, medicine, social work, and education,	Not applicable	Therapists' attitudes towards web-based and blended therapies, including perceived advantages and disadvantages,	Impact of an informational video on therapists' attitudes towards these interventions,	The study highlights the need for further research on how to improve the dissemination of technology-aided treatments and suggests that therapist training should address knowledge gaps regarding the benefits of such treatments, It also notes that future interventions should consider therapists' risk-related concerns and preferences for blended over web-based therapies,
Burkert, N,, Rásky, É,, & Freidl, W,	Social Inequalities Regarding Health and Health Behaviour in Austrian Adults	Austria	Institute of Social Medicine and Epidemiology, Medical University of Graz, Austria,	2012	Original research	Wiener klinische Wochenschrift	0.813	NA	0.395	0.183	The research is focused on Austria with no noted international collaborations in the study,	Research activities and authors are distributed within Graz, Austria,	The primary research themes addressed in the article include socioeconomic status (SES), health behavior, quality of life, prevalence of diseases, and utilization of medical care among Austrian adults,	Socioeconomic status, health-related behaviour, diseases, quality of life, medical care	10	12	22	8	The article does not explicitly mention the funding sources or grant numbers,	The authors declared no conflicts of interest,	The co-authorship pattern indicates collaborations within the Medical University of Graz, Austria,	The study used a cross-sectional survey design to collect data on health behaviors and health status,	Cross-sectional study,	The study analyzed data from 12,892 participants out of 15,474 initially surveyed,	The study population consisted of Austrian adults aged 15 years and older, with a focus on those with varying socioeconomic status,	Not applicable	Differences in health behavior, quality of life, prevalence of diseases, and utilization of medical care between high and low SES groups,	Impact of socioeconomic status on various health indicators and behaviors,	The authors emphasize the need for targeted public health programs to address health inequalities, especially focusing on low-SES groups, They also suggest further longitudinal studies to substantiate their findings,
Sögner, P,, & zur Nedden, D,	Stand der Telemedizin in Österreich	Austria	Universitätsklinik für Radiodiagnostik, Innsbruck, Austria	2005	Original research	Bundesgesundheitsblatt - Gesundheitsforschung - Gesundheitsschutz	0.722	NA	NA	NA	The research is focused on Austria with no noted international collaborations in the study,	Research activities and authors are based in Innsbruck, Austria,	The primary research themes addressed in the article include telemedicine in Austria, the integration of telemedicine into the healthcare system, and specific projects and initiatives within Austria to enhance telemedicine services,	Telemedicine, Austria, Overview, Guidelines, Quality Criteria	1	0	3	0	The article does not explicitly mention the funding sources or grant numbers,	The authors declared no conflicts of interest,	The co-authorship pattern indicates collaborations within the Universitätsklinik für Radiodiagnostik, Innsbruck,	The study uses a descriptive approach to outline the current status of telemedicine in Austria, including its definition, framework conditions, and specific projects,	Descriptive study,	Not applicable as this is a descriptive study rather than an empirical one involving participants,	Not applicable as this study does not involve a specific population but rather focuses on the telemedicine infrastructure and projects in Austria,	The study describes telemedicine interventions and projects such as teleradiology and telepathology in Austria,	Overview of the telemedicine landscape in Austria, including successful projects and future directions,	Evaluation of the framework conditions and the role of universities and official platforms in supporting telemedicine,	The authors emphasize the need for continuous development and evaluation of telemedicine projects, the importance of establishing comprehensive guidelines and quality criteria, and the potential for international collaboration and standardization in telemedicine,
Spary-Kainz, U,, Semlitsch, T,, Rundel, S,, Avian, A,, Herzog, S,, Jakse, H,, & Siebenhofer, A,	How Many Women Take Oral Supplementation in Pregnancy in Austria? Who Recommended it? A Cross-sectional Study	Austria, Germany	Institute of General Practice and Evidence-based Health Services Research, Medical University of Graz, Austria, Institute for Medical Informatics, Statistics and Documentation, Medical University of Graz, Austria, Styrian State Health Insurance Fund, Graz, Austria, Institute of General Practice, Goethe-University Frankfurt am Main, Germany,	2019	Original research	Wiener klinische Wochenschrift	1.323	1.9	0.425	0.383	The research primarily focuses on Austria with collaboration from Germany,	Research activities and authors are based in Graz, Austria, and Frankfurt am Main, Germany,	The primary research themes include the prevalence of iron supplementation in pregnant women, recommendations for supplementation, and the hemoglobin status of pregnant women,	Anemia, Iron deficiency, Pregnancy, Nutrition therapy, Preventive health services	4	6	11	0	The study was supported by the Medical University of Graz and the Styrian State Health Insurance Fund (GKK Steiermark),	The authors declared no competing interests,	The co-authorship pattern indicates collaborations between institutions in Austria and Germany,	The study used a cross-sectional survey design and included the analysis of hemoglobin data,	Cross-sectional study,	The study included 325 pregnant women who completed the questionnaire,	The study population consisted of pregnant women attending the Mother-Child-Booklet service center in Graz, Austria,	The study evaluated the intake of iron and multivitamin supplements among pregnant women,	The frequency of iron supplementation and the recommendations for its use among pregnant women,	Hemoglobin levels of the women during pregnancy and the relationship with iron supplementation,	The study suggests the need for standardized guidelines on iron supplementation during pregnancy and more information to healthcare professionals and pregnant women about the benefits and risks of such supplements,
Stamm, T,, Ritschl, V,, Platzer, A,, Omara, M,, Mosor, E,, Reichardt, B,, Schmitl, L,, Behanova, M,, & Bekes, K,	Regional and Gender Differences in Population-Based Oral Health Insurance Data	Austria	Section for Outcomes Research, Center for Medical Statistics, Informatics, and Intelligent Systems, Medical University of Vienna, Austria, Division of Rheumatology, Department of Medicine 3, Medical University of Vienna, Austria, Ludwig Boltzmann Cluster Arthritis & Rehabilitation, Vienna, Austria, Burgenländische Gebietskrankenkasse, Eisenstadt, Austria, Ludwig Boltzmann Institute for Osteology,…	2020	Original research	Clinical Oral Investigations	3.03	5.4	1.474	1.123	The research focuses on Austria with no noted international collaborations,	Research activities and authors are distributed across various regions in Austria, including Vienna, Burgenland, and other parts,	The primary research themes include regional and gender differences in dental health services utilization, age at first dental visit, and number of dental services among children in Austria,	Pediatric dentistry, Oral health-related quality of life, Population-based data, Health services research, Machine learning	2	1	2	1	The study was supported by the Medical University of Vienna, Open access funding was provided by the Medical University of Vienna,	The authors declared no conflicts of interest,	The co-authorship pattern indicates collaborations within various departments and institutes of the Medical University of Vienna and other local health insurance funds in Austria,	The study used a retrospective analysis of population-based health insurance data, focusing on dental services for children,	Retrospective observational study,	The study included data from 130,895 children who had 419,103 dental services,	The study population consisted of children up to 14 years old, with a separate analysis for children up to 6 years old, from various regions in Austria,	Not applicable	The primary outcomes measured include the age at first dental visit and the number of dental services needed, stratified by region and gender,	Differences in the types of dental services received, such as check-ups versus interventions,	The study suggests the need for targeted public health interventions to reduce regional inequalities in dental health service utilization, Further research should explore the socio-economic factors affecting oral health and the effectiveness of preventive dental programs,
Haririan, H,, Pachel-Tettinger, D,, Kirchner, J,, Moritz, A,, & Rausch-Fan, X,	The Evolution of Treatment Over 80 Years at the Outpatient Department of the Viennese School of Dentistry	Austria	Division of Conservative Dentistry and Periodontology, School of Dentistry, Medical University of Vienna, Austria, Tooth Museum of the School of Dentistry, Medical University of Vienna, Austria,	2019	Original research	Community Dentistry and Oral Epidemiology	2.135	3.1	1.006	0.984	The research focuses on Austria, with contributions solely from Austrian institutions,	Research activities and authors are based in Vienna, Austria,	The primary research themes include the evolution of dental treatment practices, patient demographics, and treatment needs over 80 years, with a focus on emergency dental treatments and the differences in patient characteristics between 1933 and 2013,	Dental care, Diagnosis, History of dentistry, Periodontal diseases, Tooth extraction	1	2	5	1	The study does not explicitly mention funding sources,	The authors declared no conflicts of interest,	The co-authorship pattern indicates collaborations within the Medical University of Vienna,	The study uses a historical comparative approach, analyzing patient records from 1933 and 2013 to evaluate changes in dental treatment practices and patient demographics,	Historical comparative study,	The study analyzed data from 10,111 individuals (3,878 in 1933 and 6,233 in 2013),	The study population consisted of patients visiting the outpatient department of the School of Dentistry at the Medical University of Vienna,	The study evaluated various dental treatments provided, including tooth extractions, fillings, radiographs, and endodontic treatments,	Differences in patient demographics (age, gender, place of residence) and types of dental treatments provided between 1933 and 2013,	The frequency of follow-up visits and changes in treatment modalities over 80 years,	The study suggests that understanding historical trends in dental treatments can inform future healthcare strategies, emphasizing the need for continuous improvement in diagnostic and treatment methods, It also highlights the importance of considering socioeconomic factors in dental care planning,
Schneidtinger, C,, & Haslinger-Baumann, E,	The Lived Experience of Adolescent Users of Mental Health Services in Vienna, Austria: A Qualitative Study of Personal Recovery	Austria	School for Healthcare and Nursing Rankweil, Rankweil, Austria, University of Applied Sciences Campus Vienna, Vienna, Austria,	2019	Original research	Journal of Child and Adolescent Psychiatric Nursing	0.67	1.1	0.421	0.285	The research focuses on Austria with no noted international collaborations,	Research activities and authors are based in Vienna and Rankweil, Austria,	The primary research themes include personal recovery experiences of adolescent users of mental health services, the impact of family, peers, and treatment on recovery, and the role of Child and Adolescent Psychiatric Mental Health Nursing (CAPMHN),	Child and Adolescent Psychiatric Mental Health Nursing, personal recovery, qualitative methodology	Not provided	Not provided	17	Not provided	The authors report no external or intramural funding received for this study,	The authors declared no actual or potential conflicts of interest,	The co-authorship pattern indicates collaborations within the University of Applied Sciences Campus Vienna and the School for Healthcare and Nursing Rankweil,	The study used a qualitative exploratory design with guided episodic interviews to collect data on personal recovery experiences,	Qualitative exploratory study,	The study included ten episodic interviews with adolescents, with nine of them analyzed,	The study population consisted of adolescents aged 15-19 years who had undergone inpatient or day-clinic treatment at a child and adolescent psychiatry hospital in Vienna, Austria,	Not applicable	The primary outcomes measured were the personal and external factors influencing the personal recovery of adolescent users of mental health services,	The study also explored the role of family, peers, and treatment in the recovery process,	The study suggests the need for recovery-oriented care structures, qualified personnel, and further research on adolescents' views of personal recovery, It highlights the importance of family involvement and peer support, as well as the necessity for training CAPMHNs in psychoeducation and skills training,
Urban, M,, Burghuber, O, C,, Dereci, C,, Aydogan, M,, Selimovic, E,, Catic, S,, & Funk, G, C,	Tobacco addiction and smoking cessation in Austrian migrants: a cross-sectional study,	Austria	Department of Respiratory and Critical Care Medicine, Otto Wagner Hospital, Vienna, Austria, Medical University of Vienna, Vienna, Austria, SGKK-Zahnambulatorium, Mittersill, Austria, Private dental practice, Grafenwörth, Austria,	2015	Original research	BMJ Open	2.562	3.9	1.474	1.528	The research is primarily focused on Austria, with contributions from the Turkish and Bosnian communities in Austria, The article suggests that Austria was the central location for the research, with Vienna being the primary city of focus,	The research was conducted in Vienna, Austria, and focused on the migrant population within the city,	The primary research themes include tobacco addiction, smoking cessation, and the impact of migration background on smoking behavior and cessation strategies,	The article does not explicitly list keywords, but relevant themes include "Tobacco addiction," "Smoking cessation," "Austrian migrants," and "Cross-sectional study,"	3	Not provided	11	Not provided	The research did not receive any specific grant from funding agencies in the public, commercial, or not-for-profit sectors,	No conflicts of interest were declared by the authors,	The study was a collaboration between several Austrian institutions, including the Otto Wagner Hospital and the Medical University of Vienna,	The study employed a cross-sectional design, utilizing standardized questionnaires to assess smoking behavior and cessation among different groups,	Cross-sectional study,	The study included 420 participants, divided into three groups: 140 Bosnian migrant smokers, 140 Turkish migrant smokers, and 140 Austrian smokers without a migration background,	The population consisted of Austrian migrants from Bosnia and Turkey, alongside Austrian smokers without a migration background, Participants were aged 16 and older,	Not applicable	The primary outcome was the Fagerström Test for Nicotine Dependence,	Secondary outcomes included determinants of smoking behavior, willingness to quit smoking, and smoking cessation,	The study suggests a need for tailored smoking cessation programs that consider cultural backgrounds and language preferences, particularly for migrant populations in Austria,
Winkler-Pjrek, E,, Spies, M,, Baldinger-Melich, P,, Perkmann, L,, Kasper, S,, & Winkler, D,	Use of Light Therapy by Office-Based Physicians	Austria	Department of Psychiatry and Psychotherapy, Medical University of Vienna, Vienna, Austria	2017	Original research	Neuropsychobiology	1.421	NA	0.9	0.86	The research is primarily centered in Austria, focusing on healthcare practices within the country, The study does not involve other countries in the research activities,	The study surveyed physicians from various regions across Austria, including both urban areas (e,g,, Vienna, Graz, Linz) and rural areas (e,g,, Lower Austria, Styria, Upper Austria),	The primary research theme is the use of light therapy (LT) in the treatment of various disorders, especially focusing on its adoption by office-based physicians in Austria, The study examines the prevalence and attitudes toward LT among general practitioners and psychiatrists,	Light therapy, Seasonal affective disorder (SAD), Depression, Private doctors	6	7	8	1	The article does not list specific funding sources for the research, However, some authors have received grants and honoraria from pharmaceutical companies and other organizations,	Some authors declared potential conflicts of interest, such as receiving grants, speaker honoraria, or consultancy fees from pharmaceutical companies, including Angelini, AOP Orphan, Janssen, and others,	The study reflects a collaboration within the Department of Psychiatry and Psychotherapy at the Medical University of Vienna, No international collaborations are reported,	The study utilized a survey methodology, sending questionnaires to a random sample of 400 office-based physicians in Austria, The responses were analyzed using statistical software (IBM SPSS Statistics),	The study design is a cross-sectional survey,	The final sample size consisted of 376 physicians after adjusting for non-responses and exclusions,	The study population includes office-based general practitioners and psychiatrists from urban and rural areas in Austria, with an even distribution between public and private practice,	Not applicable	The primary outcome was the prevalence and patterns of light therapy use among office-based physicians,	Secondary outcomes included the differences in LT use between general practitioners and psychiatrists, as well as the types of conditions for which LT was recommended,	The authors suggest that there is potential for broader application of light therapy beyond depressive disorders, and they recommend increasing awareness and potentially subsidizing the cost of LT devices to promote its use in general practice,
van Lieshout, J,, Frigola Capell, E,, Ludt, S,, Grol, R,, & Wensing, M,	What components of chronic care organisation relate to better primary care for coronary heart disease patients? An observational study	Austria, Netherlands, Spain, Germany	Radboud University Nijmegen Medical Centre, Scientific Institute for Quality of Health Care, Nijmegen, The Netherlands, Instituto Universitario Avedis Donabedian (FAD), Universitat Autònoma de Barcelona, Spain, Department of General Practice and Health Services Research, University Hospital of Heidelberg, Germany,	2012	Original research	BMJ Open	1.583	NA	0.783	1.004	The study involved research conducted in 10 European countries: Austria, Belgium, England, Finland, France, Germany, The Netherlands, Slovenia, Switzerland, and Spain, The collaboration indicates a broad European contribution with significant input from Austria,	The study was conducted across various primary care practices in Austria and nine other European countries, The data collection took place in both urban and rural settings within these countries,	The primary research focus is on cardiovascular risk management (CVRM) in patients with coronary heart disease (CHD) in primary care settings across Europe, The study aims to identify how different organizational aspects of primary care practices relate to the quality of CVRM provided,	Cardiovascular risk management, chronic care organization, primary care, coronary heart disease, Europe,	3	5	6	1	The study was supported by a grant from the Bertelsmann Foundation, Gütersloh, Germany,	The authors declared no conflicts of interest,	The study was a collaboration among multiple institutions across Europe, indicating a strong network of research partners including universities and healthcare institutions in The Netherlands, Spain, Germany, Austria, and other European countries,	The study used an observational design with a multi-level regression analysis approach to assess the relationship between practice organization and the quality of CVRM in CHD patients,	Observational study,	The study included 273 primary care practices with data from 4,563 CHD patients,	The population consisted of CHD patients from primary care practices in 10 European countries, The patients were mostly older adults with an average age of over 69 years,	Not applicable	The primary outcomes measured were related to the quality of CVRM, including risk factor registration, antiplatelet therapy, and influenza vaccination,	Secondary outcomes included blood pressure control and cholesterol levels among CHD patients,	The study highlights the importance of improving the organization of primary care practices, particularly in areas such as clinical information systems and self-management support, to enhance the quality of CVRM, Future research could focus on the implementation of these organizational improvements and their impact on clinical outcomes,
Vonck, K,, Biraben, A,, Bosak, M,, Jennum, P, J,, Kimiskidis, V, K,, Marusic, P,, Mitchell, J, W,, Ferreira, L, N,, Ondrušová, M,, Pana, A,, Persson, U,, von Oertzen, T, J,, & Lattanzi, S,	Usage and Impact of Patient-Reported Outcomes in Epilepsy	Austria, Belgium, France, Poland, Denmark, Greece, Czech Republic, UK, Portugal, Slovakia, Romania, Sweden, Italy	Ghent University Hospital, Belgium, CHU Pontchaillou Rennes, France, Medical College, Jagiellonian University, Poland, Rigshospitalet, Denmark, Aristotle University of Thessaloniki, Greece, Charles University, Czech Republic, University of Liverpool, United Kingdom, Universidade do Algarve, Portugal, Slovak Medical University, Slovakia, Babes Bolyai University, Romania, Swedish Institute for Heal…	2023	Original research	Brain and Behavior	3.21	3.9	0.72	0.834	The journal focuses on research from various global regions, This specific article involves contributions from several European countries, with a notable focus on Austria as one of the contributing countries,	The research activities are distributed across several European countries, Within Austria, the Center for Medicine of the Elderly at Kepler University Hospital in Linz is involved,	The primary research theme addressed in the article is the usage and impact of patient-reported outcomes (PROs) in the management of epilepsy, with a focus on clinical outcomes, healthcare resource utilization, and patient satisfaction,	Epilepsy, Patient-reported outcomes, Seizure, Economics	0	0	1	1	The interviews and manuscript were supported by Ethos S,r,l, with the support of Angelini,	Several authors disclosed potential conflicts of interest, including receiving honoraria, grants, or personal fees from various pharmaceutical companies (e,g,, UCB Pharma, Angelini, Eisai), The authors stated that these did not impact the content of the manuscript,	The study involved collaboration among neurologists, health economists, and an epidemiologist from multiple European countries, This reflects a strong institutional collaboration across European academic and healthcare institutions,	The study employed structured interviews with experts in neurology, health economics, and epidemiology from different European countries,	Cross-sectional study using structured interviews,	The study involved interviews with 13 experts from various countries,	The participants included neurologists, health economists, and an epidemiologist with expertise in epilepsy and patient-reported outcomes,	Not applicable	The study aimed to assess the beliefs and practices regarding the use of PROs in epilepsy management across Europe,	Identifying unmet needs and future perspectives on the use of PROs in epilepsy,	The authors suggest the need for harmonizing the measurement of PROs across Europe, increasing digitalization to enhance PRO use, and the development of standardized tools for PRO collection,
Wagner, G,, Zeiler, M,, Waldherr, K,, Philipp, J,, Truttmann, S,, Dür, W,, Treasure, J, L,, & Karwautz, A, F, K,	Mental health problems in Austrian adolescents: A nationwide, two-stage epidemiological study applying DSM-5 criteria,	Austria, UK	Department for Child and Adolescent Psychiatry, Medical University of Vienna, Austria, Ludwig Boltzmann Institute Health Promotion Research, Vienna, Austria, FernFH Distance - Learning University of Applied Sciences, Wiener Neustadt, Austria, Institute of Psychiatry, Psychology and Neuroscience, King's College University, London, UK,	2017	Original research	European Child & Adolescent Psychiatry	3.35	NA	1.578	1.57	The study is mainly focused on Austria, but there is international collaboration with the UK (King's College, London),	The research was conducted across all nine federal states of Austria, covering a wide range of regions and cities within Austria,	The primary research themes include the prevalence of mental health disorders among adolescents in Austria, gender differences in mental health issues, and the utilization of mental health services,	Mental disorders, DSM-5, Adolescents, Epidemiology	108	95	202	56	The study was funded by the “Gemeinsame Gesundheitsziele-Pharma Master Agreement” (a cooperation between the Austrian pharmaceutical industry and the Austrian social insurance) with the project code: 99901001300,	The authors declare that there is no competing interest,	The research reflects significant collaboration between institutions in Austria (Medical University of Vienna, Ludwig Boltzmann Institute) and the UK (King's College London),	The study employed a two-stage cross-sectional epidemiological design with a combination of self-reported questionnaires and structured clinical interviews,	Cross-sectional study	The study included a sample size of 3,615 adolescents from schools, with additional participants from mental health institutions and unemployed adolescents, totaling 3,477 valid responses,	The study population consisted of Austrian adolescents aged 10 to 18 years, including school-going adolescents, unemployed youths, and those from mental health institutions,	Not applicable	The primary outcome measured was the prevalence of DSM-5 psychiatric disorders in Austrian adolescents,	Secondary outcomes included gender differences in the prevalence of disorders, comorbidity rates, and mental health service utilization rates,	The authors suggest the need for early interventions for mental health issues in adolescents and emphasize the importance of addressing the gap between the prevalence of mental health problems and the availability of treatment resources in Austria,
Weiss, G,, Steinacher, I,, Lamprecht, B,, Kaiser, B,, Mikes, R,, Sator, L,, Hartl, S,, Wagner, H,, & Studnicka, M,	Development and validation of the Salzburg COPD-screening questionnaire (SCSQ): A questionnaire development and validation study,	Austria	Department of Pneumology, Paracelsus Medical University, Salzburg, Austria, Department of Pulmonary Medicine, Kepler-University-Hospital, Linz, Austria, Faculty of Medicine, Johannes-Kepler-University, Linz, Austria, Ludwig Boltzmann Institute of COPD and Respiratory Epidemiology, Otto Wagner Hospital, Vienna, Austria, Department for Statistics, University of Linz, Linz, Austria,	2017	Original research	NPJ Primary Care Respiratory Medicine	2.486	2.723	1.057	1051	The research is primarily focused on Austria, with all contributing institutions located within Austria,	The research activities and authors are distributed across different regions of Austria, including Salzburg, Linz, and Vienna,	The primary research themes include the development and validation of a screening tool for Chronic Obstructive Pulmonary Disease (COPD) in Austria, with a focus on early detection and case-finding strategies,	COPD, screening, questionnaire, validation, Austria	10	10	18	6	The study was supported by an unconditional and unrestricted educational grant from Boehringer-Ingelheim,	The authors declare no competing financial interests,	The research reflects significant collaboration between institutions within Austria, particularly between universities and medical research institutes,	The study utilized a development and validation process, including multivariate logistic regression, to create a simple risk-scoring model for COPD detection,	The study is a cross-sectional questionnaire development and validation study,	The development sample included 1,258 subjects from the Salzburg BOLD study, while the validation sample consisted of 775 patients from primary care,	The study population included adults aged 40 years and older from Salzburg, Austria, with a mix of smokers, former smokers, and never-smokers,	Not applicable	The primary outcome measured was the presence of post-bronchodilator airflow limitation, as defined by the FEV1/FVC ratio below the lower limit of normal (LLN),	Secondary outcomes included the accuracy of the screening tool (sensitivity, specificity, positive predictive value, and negative predictive value),	The study suggests the importance of further research on the cost-effectiveness of the screening tool, as well as its potential use in public health campaigns and primary care settings for early detection of COPD,
Wieczorek, C, C,, Schmied, H,, Dorner, T, E,, & Dür, W,	The bumpy road to implementing the Baby-Friendly Hospital Initiative in Austria: A qualitative study,	Austria	Ludwig Boltzmann Institute Health Promotion Research, Ludwig Boltzmann Gesellschaft, Vienna, Austria, Institute of Social Medicine, Centre for Public Health, Medical University of Vienna, Vienna, Austria,	2015	Original research	International Breastfeeding Journal	2	2.6	1.156	0.874	The research is solely focused on Austria, with all contributing institutions based in Austria,	The research was conducted in three hospitals/maternity units located in an urban area of Austria, representing different regions within the country,	The primary research themes include the implementation challenges and facilitators of the Baby-Friendly Hospital Initiative (BFHI) in Austrian maternity units, focusing on the stages of selection, installation, and operation,	Baby-Friendly Hospital Initiative, Breastfeeding, Health services research, Diffusion of innovation,	19	14	47	4	The article does not explicitly mention specific funding sources,	The authors declare no competing interests,	The research reflects collaboration among multiple Austrian institutions, particularly between the Ludwig Boltzmann Institute and the Medical University of Vienna,	The study employed a qualitative approach, using semi-structured interviews and thematic analysis to explore health professionals' perceptions of BFHI implementation,	Qualitative study	The study included 36 semi-structured interviews with health professionals (midwives, nurses, physicians, and quality managers) across three maternity units,	The study population consisted of healthcare professionals working in maternity units in Austria,	Not applicable	The primary outcomes measured were the facilitators and barriers to the implementation of the BFHI in Austrian maternity units,	Secondary outcomes included the strategies employed by the hospitals to overcome barriers during the implementation process,	The authors suggest that increasing BFHI certification rates in Austria will require ongoing support and commitment, particularly in addressing professional and organizational barriers, They also emphasize the need for continuous monitoring, evaluation, and adaptation of strategies to ensure successful implementation,
Wieczorek, C, C,, Marent, B,, Dorner, T, E,, & Dür, W,	The struggle for inter-professional teamwork and collaboration in maternity care: Austrian health professionals’ perspectives on the implementation of the Baby-Friendly Hospital Initiative,	Austria, UK	Ludwig Boltzmann Institute Health Promotion Research, Vienna, Austria, School of Applied Social Science, University of Brighton, UK, Institute of Social Medicine, Centre for Public Health, Medical University of Vienna, Vienna, Austria, Faculty of Social Sciences, University of Vienna, Vienna, Austria,	2016	Original research	BMC Health Services Research	1.827	2.64	1.12	0.997	The research is primarily focused on Austria, with some contribution from the UK due to co-author affiliation,	The research activities and authors are distributed across various regions in Austria, with specific focus on urban areas in Vienna, where the study was conducted,	The primary research themes include inter-professional teamwork and collaboration in maternity care, specifically in the context of implementing the Baby-Friendly Hospital Initiative (BFHI) in Austria,	Baby-Friendly Hospital Initiative, Breastfeeding, Collaboration, Teamwork, Health services research, Healthcare professions, Division of labor,	15	18	42	4	The study was financially supported by the Ludwig Boltzmann Society Ltd,	The authors declare that they have no competing interests,	The research reflects collaboration between Austrian institutions and the University of Brighton in the UK,	The study employed a qualitative approach, specifically thematic analysis based on semi-structured interviews with healthcare professionals,	Qualitative study	The study included 36 semi-structured interviews with midwives, nurses, physicians, and a quality manager across three hospitals,	The study population consisted of healthcare professionals working in maternity units in Austria, including midwives, nurses, physicians, and a quality manager,	Not applicable	The primary outcomes measured were the challenges and facilitators of inter-professional teamwork in the context of BFHI implementation,	Secondary outcomes included the identification of specific strategies used by healthcare professionals to engage with the BFHI,	The authors suggest that to improve collaboration and the implementation of initiatives like BFHI, healthcare professionals' different perspectives and approaches should be integrated, and inter-professional training and regular team meetings should be emphasized,
Wiedermann, C, J,, Marino, P,, van der Zee-Neuen, A,, Mastrobuono, I,, Mahlknecht, A,, Barbieri, V,, Wildburger, S,, Fuchs, J,, Capici, A,, Piccoliori, G,, Engl, A,, Østerås, N,, & Ritter, M,	Patient-Reported Quality of Care for Osteoarthritis in General Practice in South Tyrol, Italy: Protocol for Translation, Validation, and Assessment of the OsteoArthritis Quality Indicator Questionnaire (OA-QI),	Austria, Italy, Norway, Nepal	Institute of General Practice and Public Health, Claudiana College of Health Professions, Bolzano, Italy, Department of Public Health, Medical Decision Making and Health Technology Assessment, University of Health Sciences, Medical Informatics and Technology, Hall, Austria, Center for Physiology, Pathophysiology and Biophysics, Institute of Physiology and Pathophysiology, Paracelsus Medical Unive…	2023	Observational Cross-Sectional Study	Methods and Protocols	2.53	3.41	0.735	0.239	The research involves multiple countries: Austria, Italy, Norway, and Nepal, highlighting a collaborative effort between these nations,	The research activities are distributed across regions in Austria (Salzburg), Italy (South Tyrol), and involve institutions in Norway and Nepal, indicating a diverse geographic distribution,	The primary research themes include the quality of care for osteoarthritis in general practice, translation and validation of the OsteoArthritis Quality Indicator (OA-QI) questionnaire, and the comparison of care quality between different healthcare settings in South Tyrol and Salzburg,	Osteoarthritis, quality indicator, quality of care, German, Italian, measurement properties,	Not provided	Not provided	0	Not provided	The research is funded by the South Tyrolean Fund for the Promotion of Scientific Research (SFPR) at the South Tyrolean Health Care Service and the Paracelsus Medical University Salzburg,	The authors declare no conflicts of interest,	The research reflects a strong collaborative network involving multiple institutions across Austria, Italy, Norway, and Nepal,	The study involves the translation, validation, and cultural adaptation of the OA-QI questionnaire into German and Italian, using a forward-backward translation process, cognitive interviews, and statistical validation techniques,	Cross-sectional study protocol with validation,	The study plans to include 220 patients from South Tyrol (Italy) and 150 patients from Salzburg (Austria) for the quality assessment of osteoarthritis care,	The study population includes patients with knee and hip osteoarthritis from general practices and rehabilitation facilities in South Tyrol and Salzburg, with a focus on both urban and rural areas,	Not applicable	The primary outcome is the achievement rate of quality indicator (QI) items by patients with knee and hip osteoarthritis in general practice and rehabilitation settings,	Secondary outcomes include the identification of demographic and clinical characteristics that influence the quality of care,	The study aims to identify gaps in osteoarthritis care and suggest interventions to improve care quality in the participating regions, The validated OA-QI tools will facilitate further research and potential policy changes in osteoarthritis management,
Winkler, D,, Kaltenboeck, A,, Frey, R,, Kasper, S,, & Pjrek, E,	Changes over time of the diagnostic and therapeutic characteristics of patients of a psychiatric intensive care unit in Austria	Austria, UK	Department of Psychiatry and Psychotherapy, Medical University of Vienna, Austria, Department of Psychiatry, University of Oxford, United Kingdom,	2019	Original research	Comprehensive Psychiatry	2.567	4.1	1.019	0.833	The research primarily involves Austria, with collaboration from the United Kingdom, Austria is the central contributor, and the UK contributes through co-authorship,	The research activities are centered in Vienna, Austria, particularly at the Medical University of Vienna,	The primary research themes addressed in the article include psychiatric intensive care, mental health services, psychopharmacology, and the historical development of psychiatric treatments in Austria,	Mental health services, Intensive care, History, Psychopharmacology, Antidepressants, Antipsychotics,	Not provided	4	7	5	The research did not receive any specific grant from funding agencies in the public, commercial, or not-for-profit sectors,	Several authors declared potential conflicts of interest, including honoraria and support from pharmaceutical companies such as AstraZeneca, Eli Lilly, Janssen-Cilag, and others,	The article reflects collaboration between the Medical University of Vienna, Austria, and the University of Oxford, United Kingdom, demonstrating institutional cooperation,	The study employed a repeated cross-sectional design, reviewing 300 patient charts over three different periods,	The study is a repeated cross-sectional study,	A total of 300 inpatients were included in the study, with 100 consecutive patients sampled from each time period,	The study population consisted of severely and critically ill psychiatric patients, including those with severe somatic comorbidities, treated at a psychiatric intensive care unit in Vienna, Austria,	The study reviewed changes in diagnostic and therapeutic practices, including the use of cranial MRI, psychopharmacotherapy, and physical restraints,	Primary outcomes measured include changes in diagnostic and therapeutic practices over time, with a focus on psychopharmacological interventions and the use of diagnostic imaging,	Secondary outcomes include changes in the demographic characteristics of the patient population, modes of admission, and discharge practices,	The article suggests future studies should focus on the evaluation of psychiatric intensive care using standardized measurements and further explore the implications of medical advancements on patient outcomes,
Zechmeister-Koss, I,, Winkler, R,, Fritz, C,, Thun-Hohenstein, L,, & Tiichler, H,	Services Use of Children and Adolescents before Admission to Psychiatric Inpatient Care	Austria	Ludwig Boltzmann Institute for Health Technology Assessment, Vienna, Austria, Christian-Doppler-Klinik/SALK, Paracelsus Private Medical University, Salzburg, Austria,	2016	Original research	Journal of Mental Health Policy and Economics	1	1.9	0.65	0.601	The research is primarily conducted in Austria, with no explicit mention of other countries involved,	The research is focused on psychiatric inpatient care in Austria, particularly in Vienna and Salzburg,	The study examines service utilization by children and adolescents before psychiatric inpatient care, analyzing the types of services used and the associated out-of-pocket costs,	Not explicitly listed in the document, inferred keywords include: psychiatric inpatient care, children, adolescents, Austria, service utilization, mental health,	Not provided	Not provided	7	Not provided	The study was publicly funded via the Ludwig Boltzmann Institute for Health Technology Assessment and the Christian Doppler Clinic, The Institute for Research and Education in Child and Adolescent Neuropsychiatry, Salzburg, also contributed to the funding,	The article does not mention any specific conflicts of interest,	Collaboration among institutions in Vienna and Salzburg, Austria,	The study uses a prospective longitudinal study design, collecting data from face-to-face interviews and validated questionnaires,	Cross-sectional study analyzing service utilization patterns before psychiatric inpatient care,	441 patients overall, with subsamples of 229 for clinical data and 126 for resource utilization,	The study population consists of children and adolescents admitted to psychiatric inpatient care in Austria, with a focus on their prior service use across health care and other sectors,	Not applicable	The main outcomes measured are the types and frequency of services used before hospital admission,	The study also measures the out-of-pocket costs incurred by families for these services,	The study suggests further research on factors predicting service use, cost-effectiveness of services, and the impact of these services on long-term mental health outcomes,
Zechmeister-Koss, I,, Aufhammer, S,, Bachler, H,, Bauer, A,, Bechter, P,, Buchheim, A,, Christiansen, H,, Fischer, M,, Franz, M,, Fuchs, M,, Goodyear, M,, Gruber, N,, Hofer, A,, Hölzle, L,, Juen, E,, Papanthimou, F,, Prokop, M,, & Paul, J, L,	Practices to Support Co-design Processes: A Case-study of Co-designing a Program for Children with Parents with a Mental Health Problem in the Austrian Region of Tyrol	Austria, UK, Germany, Australia	Austrian Institute for Health Technology Assessment GmbH, Vienna, Austria, Früh Hilfen Tirol, Austria, Medical University Innsbruck, Innsbruck, Austria, Care Policy and Evaluation Centre, London School of Economics and Political Science, UK, Tiroler Kinder und Jugend GmbH, Austria, Institute of Psychology, University of Innsbruck, Innsbruck, Austria, Institut für Klinische Kinder- und Jugendpsych…	2023	Original research	International Journal of Mental Health Nursing	5.88	5.7	1.114	1.13	The research involves Austria as the primary country, with contributions from the UK, Germany, and Australia,	The research primarily involves activities and authors based in different regions within Austria, notably Innsbruck and Vienna,	The primary focus is on the co-design of a mental health intervention program for children with parents who have mental health problems, particularly in the region of Tyrol, Austria,	Co-design, Community-academic partnership, Children of parents with a mental health problem, Mental health services, Parental mental health,	2	3	7	26	Funded by the Austrian Federal Ministry of Health, Science and Research through the Open Innovation in Science Centre at the Ludwig Boltzmann Gesellschaft GmbH, hosted at the Medical University of Innsbruck,	The authors declare no conflicts of interest,	The article involves collaboration among multiple institutions in Austria, as well as international partnerships with institutions in the UK, Germany, and Australia,	Qualitative content analysis using NVIVO software, with a focus on capturing practices from community-academic partnerships,	Case study design focusing on a co-design process in mental healthcare planning,	The study involved 26 community partners and 13 research partners,	Community and research partners involved in designing a program for children with parents with mental health problems,	The intervention involves the co-design of a mental health support program for children with parents suffering from mental health issues,	Identification of best practices in co-design processes and their application in mental healthcare,	Exploration of co-writing experiences and their impact on research output and benefits for participants,	Further research is needed to assess the effectiveness of the co-designed program during its implementation and to explore other co-writing formats in collaborative research,
